# Supplementary material for: IGF2BP3 as a Prognostic Biomarker in Well-Differentiated/Dedifferentiated Liposarcoma
Source: Cancers (Basel). 2023 Sep 9;15(18):4489. doi: 10.3390/cancers15184489 (PMC10526143; doi:10.3390/cancers15184489)
Supplement: Supplementary file 1 [file cancers-15-04489-s001.zip]

Archive with 101 entries (84 files):
- cancers-2557382-supplementary/
- cancers-2557382-supplementary/docProps/
- cancers-2557382-supplementary/docProps/app.xml
- cancers-2557382-supplementary/docProps/core.xml
- cancers-2557382-supplementary/docProps/thumbnail.jpeg
- cancers-2557382-supplementary/ppt/
- cancers-2557382-supplementary/ppt/media/
- cancers-2557382-supplementary/ppt/media/hdphoto1.wdp
- cancers-2557382-supplementary/ppt/media/hdphoto2.wdp
- cancers-2557382-supplementary/ppt/media/hdphoto3.wdp
- cancers-2557382-supplementary/ppt/media/hdphoto4.wdp
- cancers-2557382-supplementary/ppt/media/image1.emf
- cancers-2557382-supplementary/ppt/media/image10.emf
- cancers-2557382-supplementary/ppt/media/image11.emf
- cancers-2557382-supplementary/ppt/media/image12.emf
- cancers-2557382-supplementary/ppt/media/image13.png
- cancers-2557382-supplementary/ppt/media/image14.png
- cancers-2557382-supplementary/ppt/media/image15.png
- cancers-2557382-supplementary/ppt/media/image16.emf
- cancers-2557382-supplementary/ppt/media/image17.emf
- cancers-2557382-supplementary/ppt/media/image18.emf
- cancers-2557382-supplementary/ppt/media/image2.emf
- cancers-2557382-supplementary/ppt/media/image3.emf
- cancers-2557382-supplementary/ppt/media/image4.png
- cancers-2557382-supplementary/ppt/media/image5.png
- cancers-2557382-supplementary/ppt/media/image6.png
- cancers-2557382-supplementary/ppt/media/image7.png
- cancers-2557382-supplementary/ppt/media/image8.png
- cancers-2557382-supplementary/ppt/media/image9.png
- cancers-2557382-supplementary/ppt/notesMasters/
- cancers-2557382-supplementary/ppt/notesMasters/notesMaster1.xml
- cancers-2557382-supplementary/ppt/notesMasters/_rels/
- cancers-2557382-supplementary/ppt/notesMasters/_rels/notesMaster1.xml.rels
- cancers-2557382-supplementary/ppt/notesSlides/
- cancers-2557382-supplementary/ppt/notesSlides/notesSlide1.xml
- cancers-2557382-supplementary/ppt/notesSlides/notesSlide2.xml
- cancers-2557382-supplementary/ppt/notesSlides/notesSlide3.xml
- cancers-2557382-supplementary/ppt/notesSlides/notesSlide4.xml
- cancers-2557382-supplementary/ppt/notesSlides/notesSlide5.xml
- cancers-2557382-supplementary/ppt/notesSlides/notesSlide6.xml
- cancers-2557382-supplementary/ppt/notesSlides/_rels/
- cancers-2557382-supplementary/ppt/notesSlides/_rels/notesSlide1.xml.rels
- cancers-2557382-supplementary/ppt/notesSlides/_rels/notesSlide2.xml.rels
- cancers-2557382-supplementary/ppt/notesSlides/_rels/notesSlide3.xml.rels
- cancers-2557382-supplementary/ppt/notesSlides/_rels/notesSlide4.xml.rels
- cancers-2557382-supplementary/ppt/notesSlides/_rels/notesSlide5.xml.rels
- cancers-2557382-supplementary/ppt/notesSlides/_rels/notesSlide6.xml.rels
- cancers-2557382-supplementary/ppt/presentation.xml
- cancers-2557382-supplementary/ppt/presProps.xml
- cancers-2557382-supplementary/ppt/slideLayouts/
- cancers-2557382-supplementary/ppt/slideLayouts/slideLayout1.xml
- cancers-2557382-supplementary/ppt/slideLayouts/slideLayout10.xml
- cancers-2557382-supplementary/ppt/slideLayouts/slideLayout11.xml
- cancers-2557382-supplementary/ppt/slideLayouts/slideLayout2.xml
- cancers-2557382-supplementary/ppt/slideLayouts/slideLayout3.xml
- cancers-2557382-supplementary/ppt/slideLayouts/slideLayout4.xml
- cancers-2557382-supplementary/ppt/slideLayouts/slideLayout5.xml
- cancers-2557382-supplementary/ppt/slideLayouts/slideLayout6.xml
- cancers-2557382-supplementary/ppt/slideLayouts/slideLayout7.xml
- cancers-2557382-supplementary/ppt/slideLayouts/slideLayout8.xml
- cancers-2557382-supplementary/ppt/slideLayouts/slideLayout9.xml
- cancers-2557382-supplementary/ppt/slideLayouts/_rels/
- cancers-2557382-supplementary/ppt/slideLayouts/_rels/slideLayout1.xml.rels
- cancers-2557382-supplementary/ppt/slideLayouts/_rels/slideLayout10.xml.rels
- cancers-2557382-supplementary/ppt/slideLayouts/_rels/slideLayout11.xml.rels
- cancers-2557382-supplementary/ppt/slideLayouts/_rels/slideLayout2.xml.rels
- cancers-2557382-supplementary/ppt/slideLayouts/_rels/slideLayout3.xml.rels
- cancers-2557382-supplementary/ppt/slideLayouts/_rels/slideLayout4.xml.rels
- cancers-2557382-supplementary/ppt/slideLayouts/_rels/slideLayout5.xml.rels
- cancers-2557382-supplementary/ppt/slideLayouts/_rels/slideLayout6.xml.rels
- cancers-2557382-supplementary/ppt/slideLayouts/_rels/slideLayout7.xml.rels
- cancers-2557382-supplementary/ppt/slideLayouts/_rels/slideLayout8.xml.rels
- cancers-2557382-supplementary/ppt/slideLayouts/_rels/slideLayout9.xml.rels
- cancers-2557382-supplementary/ppt/slideMasters/
- cancers-2557382-supplementary/ppt/slideMasters/slideMaster1.xml
- cancers-2557382-supplementary/ppt/slideMasters/_rels/
- cancers-2557382-supplementary/ppt/slideMasters/_rels/slideMaster1.xml.rels
- cancers-2557382-supplementary/ppt/slides/
- cancers-2557382-supplementary/ppt/slides/slide1.xml
- cancers-2557382-supplementary/ppt/slides/slide2.xml
- cancers-2557382-supplementary/ppt/slides/slide3.xml
- cancers-2557382-supplementary/ppt/slides/slide4.xml
- cancers-2557382-supplementary/ppt/slides/slide5.xml
- cancers-2557382-supplementary/ppt/slides/slide6.xml
- cancers-2557382-supplementary/ppt/slides/_rels/
- cancers-2557382-supplementary/ppt/slides/_rels/slide1.xml.rels
- cancers-2557382-supplementary/ppt/slides/_rels/slide2.xml.rels
- cancers-2557382-supplementary/ppt/slides/_rels/slide3.xml.rels
- cancers-2557382-supplementary/ppt/slides/_rels/slide4.xml.rels
- cancers-2557382-supplementary/ppt/slides/_rels/slide5.xml.rels
- cancers-2557382-supplementary/ppt/slides/_rels/slide6.xml.rels
- cancers-2557382-supplementary/ppt/tableStyles.xml
- cancers-2557382-supplementary/ppt/theme/
- cancers-2557382-supplementary/ppt/theme/theme1.xml
- cancers-2557382-supplementary/ppt/theme/theme2.xml
- cancers-2557382-supplementary/ppt/viewProps.xml
- cancers-2557382-supplementary/ppt/_rels/
- cancers-2557382-supplementary/ppt/_rels/presentation.xml.rels
- cancers-2557382-supplementary/[Content_Types].xml
- cancers-2557382-supplementary/_rels/
- cancers-2557382-supplementary/_rels/.rels
