# Supplementary material for: IGF2BP3 as a Prognostic Biomarker in Well-Differentiated/Dedifferentiated Liposarcoma
Source: Cancers (Basel). 2023 Sep 9;15(18):4489. doi: 10.3390/cancers15184489 (PMC10526143; doi:10.3390/cancers15184489)
Supplement: Supplementary file 1 [file cancers-15-04489-s001.zip › cancers-2557382-supplementary/docProps/app.xml]

<?xml version="1.0" encoding="UTF-8" standalone="yes"?>
<Properties xmlns="http://schemas.openxmlformats.org/officeDocument/2006/extended-properties" xmlns:vt="http://schemas.openxmlformats.org/officeDocument/2006/docPropsVTypes"><TotalTime>25995</TotalTime><Words>964</Words><Application>Microsoft Office PowerPoint</Application><PresentationFormat>Widescreen</PresentationFormat><Paragraphs>216</Paragraphs><Slides>6</Slides><Notes>6</Notes><HiddenSlides>0</HiddenSlides><MMClips>0</MMClips><ScaleCrop>false</ScaleCrop><HeadingPairs><vt:vector size="6" baseType="variant"><vt:variant><vt:lpstr>Fonts Used</vt:lpstr></vt:variant><vt:variant><vt:i4>6</vt:i4></vt:variant><vt:variant><vt:lpstr>Theme</vt:lpstr></vt:variant><vt:variant><vt:i4>1</vt:i4></vt:variant><vt:variant><vt:lpstr>Slide Titles</vt:lpstr></vt:variant><vt:variant><vt:i4>6</vt:i4></vt:variant></vt:vector></HeadingPairs><TitlesOfParts><vt:vector size="13" baseType="lpstr"><vt:lpstr>等线</vt:lpstr><vt:lpstr>Arial</vt:lpstr><vt:lpstr>Calibri</vt:lpstr><vt:lpstr>Calibri Light</vt:lpstr><vt:lpstr>Helvetica</vt:lpstr><vt:lpstr>Times New Roman</vt:lpstr><vt:lpstr>Office Theme</vt:lpstr><vt:lpstr>PowerPoint Presentation</vt:lpstr><vt:lpstr>PowerPoint Presentation</vt:lpstr><vt:lpstr>PowerPoint Presentation</vt:lpstr><vt:lpstr>PowerPoint Presentation</vt:lpstr><vt:lpstr>PowerPoint Presentation</vt:lpstr><vt:lpstr>PowerPoint Presentation</vt:lpstr></vt:vector></TitlesOfParts><Company></Company><LinksUpToDate>false</LinksUpToDate><SharedDoc>false</SharedDoc><HyperlinksChanged>false</HyperlinksChanged><AppVersion>16.0000</AppVersion></Properties>
