# Supplementary material for: IGF2BP3 as a Prognostic Biomarker in Well-Differentiated/Dedifferentiated Liposarcoma
Source: Cancers (Basel). 2023 Sep 9;15(18):4489. doi: 10.3390/cancers15184489 (PMC10526143; doi:10.3390/cancers15184489)
Supplement: Supplementary file 1 [file cancers-15-04489-s001.zip › cancers-2557382-supplementary/docProps/core.xml]

<?xml version="1.0" encoding="UTF-8" standalone="yes"?>
<cp:coreProperties xmlns:cp="http://schemas.openxmlformats.org/package/2006/metadata/core-properties" xmlns:dc="http://purl.org/dc/elements/1.1/" xmlns:dcterms="http://purl.org/dc/terms/" xmlns:dcmitype="http://purl.org/dc/dcmitype/" xmlns:xsi="http://www.w3.org/2001/XMLSchema-instance"><dc:title>PowerPoint Presentation</dc:title><dc:creator>Kyle Klingbeil</dc:creator><cp:lastModifiedBy>MDPI</cp:lastModifiedBy><cp:revision>128</cp:revision><dcterms:created xsi:type="dcterms:W3CDTF">2023-04-24T15:03:00Z</dcterms:created><dcterms:modified xsi:type="dcterms:W3CDTF">2023-09-09T04:54:43Z</dcterms:modified></cp:coreProperties>
