# Supplementary material for: IGF2BP3 as a Prognostic Biomarker in Well-Differentiated/Dedifferentiated Liposarcoma
Source: Cancers (Basel). 2023 Sep 9;15(18):4489. doi: 10.3390/cancers15184489 (PMC10526143; doi:10.3390/cancers15184489)
Supplement: Supplementary file 1 [file cancers-15-04489-s001.zip › cancers-2557382-supplementary/ppt/notesMasters/notesMaster1.xml]

<?xml version="1.0" encoding="UTF-8" standalone="yes"?>
<p:notesMaster xmlns:a="http://schemas.openxmlformats.org/drawingml/2006/main" xmlns:r="http://schemas.openxmlformats.org/officeDocument/2006/relationships" xmlns:p="http://schemas.openxmlformats.org/presentationml/2006/main"><p:cSld><p:bg><p:bgRef idx="1001"><a:schemeClr val="bg1"/></p:bgRef></p:bg><p:spTree><p:nvGrpSpPr><p:cNvPr id="1" name=""/><p:cNvGrpSpPr/><p:nvPr/></p:nvGrpSpPr><p:grpSpPr><a:xfrm><a:off x="0" y="0"/><a:ext cx="0" cy="0"/><a:chOff x="0" y="0"/><a:chExt cx="0" cy="0"/></a:xfrm></p:grpSpPr><p:sp><p:nvSpPr><p:cNvPr id="2" name="Header Placeholder 1"/><p:cNvSpPr><a:spLocks noGrp="1"/></p:cNvSpPr><p:nvPr><p:ph type="hdr" sz="quarter"/></p:nvPr></p:nvSpPr><p:spPr><a:xfrm><a:off x="0" y="0"/><a:ext cx="2971800" cy="458788"/></a:xfrm><a:prstGeom prst="rect"><a:avLst/></a:prstGeom></p:spPr><p:txBody><a:bodyPr vert="horz" lIns="91440" tIns="45720" rIns="91440" bIns="45720" rtlCol="0"/><a:lstStyle><a:lvl1pPr algn="l"><a:defRPr sz="1200"/></a:lvl1pPr></a:lstStyle><a:p><a:endParaRPr lang="en-US"/></a:p></p:txBody></p:sp><p:sp><p:nvSpPr><p:cNvPr id="3" name="Date Placeholder 2"/><p:cNvSpPr><a:spLocks noGrp="1"/></p:cNvSpPr><p:nvPr><p:ph type="dt" idx="1"/></p:nvPr></p:nvSpPr><p:spPr><a:xfrm><a:off x="3884613" y="0"/><a:ext cx="2971800" cy="458788"/></a:xfrm><a:prstGeom prst="rect"><a:avLst/></a:prstGeom></p:spPr><p:txBody><a:bodyPr vert="horz" lIns="91440" tIns="45720" rIns="91440" bIns="45720" rtlCol="0"/><a:lstStyle><a:lvl1pPr algn="r"><a:defRPr sz="1200"/></a:lvl1pPr></a:lstStyle><a:p><a:fld id="{E8B2D1F2-058E-8141-B05C-122C2CA7D42D}" type="datetimeFigureOut"><a:rPr lang="en-US" smtClean="0"/><a:t>9/9/2023</a:t></a:fld><a:endParaRPr lang="en-US"/></a:p></p:txBody></p:sp><p:sp><p:nvSpPr><p:cNvPr id="4" name="Slide Image Placeholder 3"/><p:cNvSpPr><a:spLocks noGrp="1" noRot="1" noChangeAspect="1"/></p:cNvSpPr><p:nvPr><p:ph type="sldImg" idx="2"/></p:nvPr></p:nvSpPr><p:spPr><a:xfrm><a:off x="685800" y="1143000"/><a:ext cx="5486400" cy="3086100"/></a:xfrm><a:prstGeom prst="rect"><a:avLst/></a:prstGeom><a:noFill/><a:ln w="12700"><a:solidFill><a:prstClr val="black"/></a:solidFill></a:ln></p:spPr><p:txBody><a:bodyPr vert="horz" lIns="91440" tIns="45720" rIns="91440" bIns="45720" rtlCol="0" anchor="ctr"/><a:lstStyle/><a:p><a:endParaRPr lang="en-US"/></a:p></p:txBody></p:sp><p:sp><p:nvSpPr><p:cNvPr id="5" name="Notes Placeholder 4"/><p:cNvSpPr><a:spLocks noGrp="1"/></p:cNvSpPr><p:nvPr><p:ph type="body" sz="quarter" idx="3"/></p:nvPr></p:nvSpPr><p:spPr><a:xfrm><a:off x="685800" y="4400550"/><a:ext cx="5486400" cy="3600450"/></a:xfrm><a:prstGeom prst="rect"><a:avLst/></a:prstGeom></p:spPr><p:txBody><a:bodyPr vert="horz" lIns="91440" tIns="45720" rIns="91440" bIns="45720" rtlCol="0"/><a:lstStyle/><a:p><a:pPr lvl="0"/><a:r><a:rPr lang="en-US"/><a:t>Click to edit Master text styles</a:t></a:r></a:p><a:p><a:pPr lvl="1"/><a:r><a:rPr lang="en-US"/><a:t>Second level</a:t></a:r></a:p><a:p><a:pPr lvl="2"/><a:r><a:rPr lang="en-US"/><a:t>Third level</a:t></a:r></a:p><a:p><a:pPr lvl="3"/><a:r><a:rPr lang="en-US"/><a:t>Fourth level</a:t></a:r></a:p><a:p><a:pPr lvl="4"/><a:r><a:rPr lang="en-US"/><a:t>Fifth level</a:t></a:r></a:p></p:txBody></p:sp><p:sp><p:nvSpPr><p:cNvPr id="6" name="Footer Placeholder 5"/><p:cNvSpPr><a:spLocks noGrp="1"/></p:cNvSpPr><p:nvPr><p:ph type="ftr" sz="quarter" idx="4"/></p:nvPr></p:nvSpPr><p:spPr><a:xfrm><a:off x="0" y="8685213"/><a:ext cx="2971800" cy="458787"/></a:xfrm><a:prstGeom prst="rect"><a:avLst/></a:prstGeom></p:spPr><p:txBody><a:bodyPr vert="horz" lIns="91440" tIns="45720" rIns="91440" bIns="45720" rtlCol="0" anchor="b"/><a:lstStyle><a:lvl1pPr algn="l"><a:defRPr sz="1200"/></a:lvl1pPr></a:lstStyle><a:p><a:endParaRPr lang="en-US"/></a:p></p:txBody></p:sp><p:sp><p:nvSpPr><p:cNvPr id="7" name="Slide Number Placeholder 6"/><p:cNvSpPr><a:spLocks noGrp="1"/></p:cNvSpPr><p:nvPr><p:ph type="sldNum" sz="quarter" idx="5"/></p:nvPr></p:nvSpPr><p:spPr><a:xfrm><a:off x="3884613" y="8685213"/><a:ext cx="2971800" cy="458787"/></a:xfrm><a:prstGeom prst="rect"><a:avLst/></a:prstGeom></p:spPr><p:txBody><a:bodyPr vert="horz" lIns="91440" tIns="45720" rIns="91440" bIns="45720" rtlCol="0" anchor="b"/><a:lstStyle><a:lvl1pPr algn="r"><a:defRPr sz="1200"/></a:lvl1pPr></a:lstStyle><a:p><a:fld id="{FFD2C8FE-DE66-714E-8069-2D037FDFE9B1}" type="slidenum"><a:rPr lang="en-US" smtClean="0"/><a:t>‹#›</a:t></a:fld><a:endParaRPr lang="en-US"/></a:p></p:txBody></p:sp></p:spTree><p:extLst><p:ext uri="{BB962C8B-B14F-4D97-AF65-F5344CB8AC3E}"><p14:creationId xmlns:p14="http://schemas.microsoft.com/office/powerpoint/2010/main" val="1179423632"/></p:ext></p:extLst></p:cSld><p:clrMap bg1="lt1" tx1="dk1" bg2="lt2" tx2="dk2" accent1="accent1" accent2="accent2" accent3="accent3" accent4="accent4" accent5="accent5" accent6="accent6" hlink="hlink" folHlink="folHlink"/><p:notesStyle><a:lvl1pPr marL="0" algn="l" defTabSz="914400" rtl="0" eaLnBrk="1" latinLnBrk="0" hangingPunct="1"><a:defRPr sz="1200" kern="1200"><a:solidFill><a:schemeClr val="tx1"/></a:solidFill><a:latin typeface="+mn-lt"/><a:ea typeface="+mn-ea"/><a:cs typeface="+mn-cs"/></a:defRPr></a:lvl1pPr><a:lvl2pPr marL="457200" algn="l" defTabSz="914400" rtl="0" eaLnBrk="1" latinLnBrk="0" hangingPunct="1"><a:defRPr sz="1200" kern="1200"><a:solidFill><a:schemeClr val="tx1"/></a:solidFill><a:latin typeface="+mn-lt"/><a:ea typeface="+mn-ea"/><a:cs typeface="+mn-cs"/></a:defRPr></a:lvl2pPr><a:lvl3pPr marL="914400" algn="l" defTabSz="914400" rtl="0" eaLnBrk="1" latinLnBrk="0" hangingPunct="1"><a:defRPr sz="1200" kern="1200"><a:solidFill><a:schemeClr val="tx1"/></a:solidFill><a:latin typeface="+mn-lt"/><a:ea typeface="+mn-ea"/><a:cs typeface="+mn-cs"/></a:defRPr></a:lvl3pPr><a:lvl4pPr marL="1371600" algn="l" defTabSz="914400" rtl="0" eaLnBrk="1" latinLnBrk="0" hangingPunct="1"><a:defRPr sz="1200" kern="1200"><a:solidFill><a:schemeClr val="tx1"/></a:solidFill><a:latin typeface="+mn-lt"/><a:ea typeface="+mn-ea"/><a:cs typeface="+mn-cs"/></a:defRPr></a:lvl4pPr><a:lvl5pPr marL="1828800" algn="l" defTabSz="914400" rtl="0" eaLnBrk="1" latinLnBrk="0" hangingPunct="1"><a:defRPr sz="1200" kern="1200"><a:solidFill><a:schemeClr val="tx1"/></a:solidFill><a:latin typeface="+mn-lt"/><a:ea typeface="+mn-ea"/><a:cs typeface="+mn-cs"/></a:defRPr></a:lvl5pPr><a:lvl6pPr marL="2286000" algn="l" defTabSz="914400" rtl="0" eaLnBrk="1" latinLnBrk="0" hangingPunct="1"><a:defRPr sz="1200" kern="1200"><a:solidFill><a:schemeClr val="tx1"/></a:solidFill><a:latin typeface="+mn-lt"/><a:ea typeface="+mn-ea"/><a:cs typeface="+mn-cs"/></a:defRPr></a:lvl6pPr><a:lvl7pPr marL="2743200" algn="l" defTabSz="914400" rtl="0" eaLnBrk="1" latinLnBrk="0" hangingPunct="1"><a:defRPr sz="1200" kern="1200"><a:solidFill><a:schemeClr val="tx1"/></a:solidFill><a:latin typeface="+mn-lt"/><a:ea typeface="+mn-ea"/><a:cs typeface="+mn-cs"/></a:defRPr></a:lvl7pPr><a:lvl8pPr marL="3200400" algn="l" defTabSz="914400" rtl="0" eaLnBrk="1" latinLnBrk="0" hangingPunct="1"><a:defRPr sz="1200" kern="1200"><a:solidFill><a:schemeClr val="tx1"/></a:solidFill><a:latin typeface="+mn-lt"/><a:ea typeface="+mn-ea"/><a:cs typeface="+mn-cs"/></a:defRPr></a:lvl8pPr><a:lvl9pPr marL="3657600" algn="l" defTabSz="914400" rtl="0" eaLnBrk="1" latinLnBrk="0" hangingPunct="1"><a:defRPr sz="1200" kern="1200"><a:solidFill><a:schemeClr val="tx1"/></a:solidFill><a:latin typeface="+mn-lt"/><a:ea typeface="+mn-ea"/><a:cs typeface="+mn-cs"/></a:defRPr></a:lvl9pPr></p:notesStyle></p:notesMaster>
