# Supplementary material for: IGF2BP3 as a Prognostic Biomarker in Well-Differentiated/Dedifferentiated Liposarcoma
Source: Cancers (Basel). 2023 Sep 9;15(18):4489. doi: 10.3390/cancers15184489 (PMC10526143; doi:10.3390/cancers15184489)
Supplement: Supplementary file 1 [file cancers-15-04489-s001.zip › cancers-2557382-supplementary/ppt/notesSlides/notesSlide1.xml]

<?xml version="1.0" encoding="UTF-8" standalone="yes"?>
<p:notes xmlns:a="http://schemas.openxmlformats.org/drawingml/2006/main" xmlns:r="http://schemas.openxmlformats.org/officeDocument/2006/relationships" xmlns:p="http://schemas.openxmlformats.org/presentationml/2006/main"><p:cSld><p:spTree><p:nvGrpSpPr><p:cNvPr id="1" name=""/><p:cNvGrpSpPr/><p:nvPr/></p:nvGrpSpPr><p:grpSpPr><a:xfrm><a:off x="0" y="0"/><a:ext cx="0" cy="0"/><a:chOff x="0" y="0"/><a:chExt cx="0" cy="0"/></a:xfrm></p:grpSpPr><p:sp><p:nvSpPr><p:cNvPr id="2" name="Slide Image Placeholder 1"/><p:cNvSpPr><a:spLocks noGrp="1" noRot="1" noChangeAspect="1"/></p:cNvSpPr><p:nvPr><p:ph type="sldImg"/></p:nvPr></p:nvSpPr><p:spPr/></p:sp><p:sp><p:nvSpPr><p:cNvPr id="3" name="Notes Placeholder 2"/><p:cNvSpPr><a:spLocks noGrp="1"/></p:cNvSpPr><p:nvPr><p:ph type="body" idx="1"/></p:nvPr></p:nvSpPr><p:spPr/><p:txBody><a:bodyPr/><a:lstStyle/><a:p><a:r><a:rPr lang="en-US" u="sng" dirty="0"/><a:t>Supplemental Table </a:t></a:r><a:r><a:rPr lang="en-US" altLang="zh-CN" u="sng" dirty="0"/><a:t>S</a:t></a:r><a:r><a:rPr lang="en-US" u="sng" dirty="0"/><a:t>1: Patient characteristics within the mRNA Microarray Cohort</a:t></a:r></a:p><a:p><a:r><a:rPr lang="en-US" dirty="0"/><a:t>Median follow-up (range) for all patients: 7.81 years (0.25-56.4), </a:t></a:r></a:p><a:p><a:r><a:rPr lang="en-US" dirty="0"/><a:t>Categorical variables described as n (frequency) for each group. Two-sided Fisher Exact Test was used to compare statistical significance. Continuous variables are described as average (standard deviation). Two-sided unpaired Student </a:t></a:r><a:r><a:rPr lang="en-US" i="1" dirty="0"/><a:t>T </a:t></a:r><a:r><a:rPr lang="en-US" i="0" dirty="0"/><a:t>test was used to compare statistical significance.</a:t></a:r><a:endParaRPr lang="en-US" dirty="0"/></a:p><a:p><a:r><a:rPr lang="en-US" baseline="30000" dirty="0"/><a:t>~</a:t></a:r><a:r><a:rPr lang="en-US" baseline="0" dirty="0"/><a:t>Continuous variable</a:t></a:r><a:endParaRPr lang="en-US" baseline="30000" dirty="0"/></a:p><a:p><a:r><a:rPr lang="en-US" i="0" dirty="0"/><a:t>*</a:t></a:r><a:r><a:rPr lang="en-US" i="1" dirty="0"/><a:t>p</a:t></a:r><a:r><a:rPr lang="en-US" i="0" dirty="0"/><a:t> values &lt;0.05 </a:t></a:r></a:p><a:p><a:r><a:rPr lang="en-US" dirty="0"/><a:t>DD, dedifferentiated; WD, well-differentiated; RP, retroperitoneum</a:t></a:r></a:p><a:p><a:endParaRPr lang="en-US" dirty="0"/></a:p></p:txBody></p:sp><p:sp><p:nvSpPr><p:cNvPr id="4" name="Slide Number Placeholder 3"/><p:cNvSpPr><a:spLocks noGrp="1"/></p:cNvSpPr><p:nvPr><p:ph type="sldNum" sz="quarter" idx="5"/></p:nvPr></p:nvSpPr><p:spPr/><p:txBody><a:bodyPr/><a:lstStyle/><a:p><a:fld id="{FFD2C8FE-DE66-714E-8069-2D037FDFE9B1}" type="slidenum"><a:rPr lang="en-US" smtClean="0"/><a:t>1</a:t></a:fld><a:endParaRPr lang="en-US"/></a:p></p:txBody></p:sp></p:spTree><p:extLst><p:ext uri="{BB962C8B-B14F-4D97-AF65-F5344CB8AC3E}"><p14:creationId xmlns:p14="http://schemas.microsoft.com/office/powerpoint/2010/main" val="3533971516"/></p:ext></p:extLst></p:cSld><p:clrMapOvr><a:masterClrMapping/></p:clrMapOvr></p:notes>
