# Supplementary material for: IGF2BP3 as a Prognostic Biomarker in Well-Differentiated/Dedifferentiated Liposarcoma
Source: Cancers (Basel). 2023 Sep 9;15(18):4489. doi: 10.3390/cancers15184489 (PMC10526143; doi:10.3390/cancers15184489)
Supplement: Supplementary file 1 [file cancers-15-04489-s001.zip › cancers-2557382-supplementary/ppt/notesSlides/notesSlide6.xml]

<?xml version="1.0" encoding="UTF-8" standalone="yes"?>
<p:notes xmlns:a="http://schemas.openxmlformats.org/drawingml/2006/main" xmlns:r="http://schemas.openxmlformats.org/officeDocument/2006/relationships" xmlns:p="http://schemas.openxmlformats.org/presentationml/2006/main"><p:cSld><p:spTree><p:nvGrpSpPr><p:cNvPr id="1" name=""/><p:cNvGrpSpPr/><p:nvPr/></p:nvGrpSpPr><p:grpSpPr><a:xfrm><a:off x="0" y="0"/><a:ext cx="0" cy="0"/><a:chOff x="0" y="0"/><a:chExt cx="0" cy="0"/></a:xfrm></p:grpSpPr><p:sp><p:nvSpPr><p:cNvPr id="2" name="Slide Image Placeholder 1"/><p:cNvSpPr><a:spLocks noGrp="1" noRot="1" noChangeAspect="1"/></p:cNvSpPr><p:nvPr><p:ph type="sldImg"/></p:nvPr></p:nvSpPr><p:spPr/></p:sp><p:sp><p:nvSpPr><p:cNvPr id="3" name="Notes Placeholder 2"/><p:cNvSpPr><a:spLocks noGrp="1"/></p:cNvSpPr><p:nvPr><p:ph type="body" idx="1"/></p:nvPr></p:nvSpPr><p:spPr/><p:txBody><a:bodyPr/><a:lstStyle/><a:p><a:r><a:rPr lang="en-US" u="sng" dirty="0"/><a:t>Supplemental Figure </a:t></a:r><a:r><a:rPr lang="en-US" altLang="zh-CN" u="sng" dirty="0"/><a:t>S</a:t></a:r><a:r><a:rPr lang="en-US" u="sng" dirty="0"/><a:t>5: WD/DDLPS Displays low PDL1 expression, and does not correlate with IGF2BP3 expression</a:t></a:r></a:p><a:p><a:pPr marL="228600" indent="-228600"><a:buAutoNum type="alphaUcPeriod"/></a:pPr><a:r><a:rPr lang="en-US" dirty="0"/><a:t>PDL1 cell positivity by histologic subtype, comparison by unpaired, two-sided </a:t></a:r><a:r><a:rPr lang="en-US" i="1" dirty="0"/><a:t>t </a:t></a:r><a:r><a:rPr lang="en-US" i="0" dirty="0"/><a:t>test, </a:t></a:r><a:r><a:rPr lang="en-US" i="1" dirty="0"/><a:t>p </a:t></a:r><a:r><a:rPr lang="en-US" i="0" dirty="0"/><a:t>= 0.696</a:t></a:r><a:endParaRPr lang="en-US" dirty="0"/></a:p><a:p><a:pPr marL="228600" indent="-228600"><a:buAutoNum type="alphaUcPeriod"/></a:pPr><a:r><a:rPr lang="en-US" dirty="0"/><a:t>PDL1 cell positivity by presentation, either primary or recurrent</a:t></a:r><a:r><a:rPr lang="en-US" sz="1200" dirty="0"><a:latin typeface="Helvetica" pitchFamily="2" charset="0"/></a:rPr><a:t>, </a:t></a:r><a:r><a:rPr lang="en-US" dirty="0"/><a:t>comparison by unpaired, two-sided </a:t></a:r><a:r><a:rPr lang="en-US" i="1" dirty="0"/><a:t>t </a:t></a:r><a:r><a:rPr lang="en-US" i="0" dirty="0"/><a:t>test,</a:t></a:r><a:r><a:rPr lang="en-US" i="1" dirty="0"/><a:t> p </a:t></a:r><a:r><a:rPr lang="en-US" i="0" dirty="0"/><a:t>= 0.400</a:t></a:r></a:p><a:p><a:pPr marL="228600" indent="-228600"><a:buAutoNum type="alphaUcPeriod"/></a:pPr><a:r><a:rPr lang="en-US" dirty="0"/><a:t>PDL1 and IGF2BP3 expression has no association, as shown in dot plot, values are percent positive cells per core, for samples included in the study tissue microarrays. r</a:t></a:r><a:r><a:rPr lang="en-US" baseline="30000" dirty="0"/><a:t>2</a:t></a:r><a:r><a:rPr lang="en-US" baseline="0" dirty="0"/><a:t> = </a:t></a:r><a:r><a:rPr lang="en-US" sz="1800" b="0" i="0" u="none" strike="noStrike" dirty="0"><a:effectLst/><a:latin typeface="Arial" panose="020B0604020202020204" pitchFamily="34" charset="0"/></a:rPr><a:t>0.001181, Pearson correlation coefficient,</a:t></a:r><a:r><a:rPr lang="en-US" sz="1800" b="0" i="1" u="none" strike="noStrike" dirty="0"><a:effectLst/><a:latin typeface="Arial" panose="020B0604020202020204" pitchFamily="34" charset="0"/></a:rPr><a:t> p </a:t></a:r><a:r><a:rPr lang="en-US" sz="1800" b="0" i="0" u="none" strike="noStrike" dirty="0"><a:effectLst/><a:latin typeface="Arial" panose="020B0604020202020204" pitchFamily="34" charset="0"/></a:rPr><a:t>value = 0.781</a:t></a:r><a:endParaRPr lang="en-US" sz="1200" dirty="0"><a:latin typeface="Helvetica" pitchFamily="2" charset="0"/></a:endParaRPr></a:p><a:p><a:pPr marL="228600" indent="-228600"><a:buAutoNum type="alphaUcPeriod"/></a:pPr><a:endParaRPr lang="en-US" dirty="0"/></a:p></p:txBody></p:sp><p:sp><p:nvSpPr><p:cNvPr id="4" name="Slide Number Placeholder 3"/><p:cNvSpPr><a:spLocks noGrp="1"/></p:cNvSpPr><p:nvPr><p:ph type="sldNum" sz="quarter" idx="5"/></p:nvPr></p:nvSpPr><p:spPr/><p:txBody><a:bodyPr/><a:lstStyle/><a:p><a:fld id="{FFD2C8FE-DE66-714E-8069-2D037FDFE9B1}" type="slidenum"><a:rPr lang="en-US" smtClean="0"/><a:t>6</a:t></a:fld><a:endParaRPr lang="en-US"/></a:p></p:txBody></p:sp></p:spTree><p:extLst><p:ext uri="{BB962C8B-B14F-4D97-AF65-F5344CB8AC3E}"><p14:creationId xmlns:p14="http://schemas.microsoft.com/office/powerpoint/2010/main" val="4164940061"/></p:ext></p:extLst></p:cSld><p:clrMapOvr><a:masterClrMapping/></p:clrMapOvr></p:notes>
