# Supplementary material for: IGF2BP3 as a Prognostic Biomarker in Well-Differentiated/Dedifferentiated Liposarcoma
Source: Cancers (Basel). 2023 Sep 9;15(18):4489. doi: 10.3390/cancers15184489 (PMC10526143; doi:10.3390/cancers15184489)
Supplement: Supplementary file 1 [file cancers-15-04489-s001.zip › cancers-2557382-supplementary/ppt/notesSlides/_rels/notesSlide5.xml.rels]

<?xml version="1.0" encoding="UTF-8" standalone="yes"?>
<Relationships xmlns="http://schemas.openxmlformats.org/package/2006/relationships"><Relationship Id="rId2" Type="http://schemas.openxmlformats.org/officeDocument/2006/relationships/slide" Target="../slides/slide5.xml"/><Relationship Id="rId1" Type="http://schemas.openxmlformats.org/officeDocument/2006/relationships/notesMaster" Target="../notesMasters/notesMaster1.xml"/></Relationships>
