# Supplementary material for: IGF2BP3 as a Prognostic Biomarker in Well-Differentiated/Dedifferentiated Liposarcoma
Source: Cancers (Basel). 2023 Sep 9;15(18):4489. doi: 10.3390/cancers15184489 (PMC10526143; doi:10.3390/cancers15184489)
Supplement: Supplementary file 1 [file cancers-15-04489-s001.zip › cancers-2557382-supplementary/ppt/presentation.xml]

<?xml version="1.0" encoding="UTF-8" standalone="yes"?>
<p:presentation xmlns:a="http://schemas.openxmlformats.org/drawingml/2006/main" xmlns:r="http://schemas.openxmlformats.org/officeDocument/2006/relationships" xmlns:p="http://schemas.openxmlformats.org/presentationml/2006/main" saveSubsetFonts="1" autoCompressPictures="0"><p:sldMasterIdLst><p:sldMasterId id="2147483648" r:id="rId1"/></p:sldMasterIdLst><p:notesMasterIdLst><p:notesMasterId r:id="rId8"/></p:notesMasterIdLst><p:sldIdLst><p:sldId id="266" r:id="rId2"/><p:sldId id="263" r:id="rId3"/><p:sldId id="265" r:id="rId4"/><p:sldId id="261" r:id="rId5"/><p:sldId id="267" r:id="rId6"/><p:sldId id="262" r:id="rId7"/></p:sldIdLst><p:sldSz cx="12192000" cy="6858000"/><p:notesSz cx="6858000" cy="9144000"/><p:defaultTextStyle><a:defPPr><a:defRPr lang="en-US"/></a:defPPr><a:lvl1pPr marL="0" algn="l" defTabSz="914400" rtl="0" eaLnBrk="1" latinLnBrk="0" hangingPunct="1"><a:defRPr sz="1800" kern="1200"><a:solidFill><a:schemeClr val="tx1"/></a:solidFill><a:latin typeface="+mn-lt"/><a:ea typeface="+mn-ea"/><a:cs typeface="+mn-cs"/></a:defRPr></a:lvl1pPr><a:lvl2pPr marL="457200" algn="l" defTabSz="914400" rtl="0" eaLnBrk="1" latinLnBrk="0" hangingPunct="1"><a:defRPr sz="1800" kern="1200"><a:solidFill><a:schemeClr val="tx1"/></a:solidFill><a:latin typeface="+mn-lt"/><a:ea typeface="+mn-ea"/><a:cs typeface="+mn-cs"/></a:defRPr></a:lvl2pPr><a:lvl3pPr marL="914400" algn="l" defTabSz="914400" rtl="0" eaLnBrk="1" latinLnBrk="0" hangingPunct="1"><a:defRPr sz="1800" kern="1200"><a:solidFill><a:schemeClr val="tx1"/></a:solidFill><a:latin typeface="+mn-lt"/><a:ea typeface="+mn-ea"/><a:cs typeface="+mn-cs"/></a:defRPr></a:lvl3pPr><a:lvl4pPr marL="1371600" algn="l" defTabSz="914400" rtl="0" eaLnBrk="1" latinLnBrk="0" hangingPunct="1"><a:defRPr sz="1800" kern="1200"><a:solidFill><a:schemeClr val="tx1"/></a:solidFill><a:latin typeface="+mn-lt"/><a:ea typeface="+mn-ea"/><a:cs typeface="+mn-cs"/></a:defRPr></a:lvl4pPr><a:lvl5pPr marL="1828800" algn="l" defTabSz="914400" rtl="0" eaLnBrk="1" latinLnBrk="0" hangingPunct="1"><a:defRPr sz="1800" kern="1200"><a:solidFill><a:schemeClr val="tx1"/></a:solidFill><a:latin typeface="+mn-lt"/><a:ea typeface="+mn-ea"/><a:cs typeface="+mn-cs"/></a:defRPr></a:lvl5pPr><a:lvl6pPr marL="2286000" algn="l" defTabSz="914400" rtl="0" eaLnBrk="1" latinLnBrk="0" hangingPunct="1"><a:defRPr sz="1800" kern="1200"><a:solidFill><a:schemeClr val="tx1"/></a:solidFill><a:latin typeface="+mn-lt"/><a:ea typeface="+mn-ea"/><a:cs typeface="+mn-cs"/></a:defRPr></a:lvl6pPr><a:lvl7pPr marL="2743200" algn="l" defTabSz="914400" rtl="0" eaLnBrk="1" latinLnBrk="0" hangingPunct="1"><a:defRPr sz="1800" kern="1200"><a:solidFill><a:schemeClr val="tx1"/></a:solidFill><a:latin typeface="+mn-lt"/><a:ea typeface="+mn-ea"/><a:cs typeface="+mn-cs"/></a:defRPr></a:lvl7pPr><a:lvl8pPr marL="3200400" algn="l" defTabSz="914400" rtl="0" eaLnBrk="1" latinLnBrk="0" hangingPunct="1"><a:defRPr sz="1800" kern="1200"><a:solidFill><a:schemeClr val="tx1"/></a:solidFill><a:latin typeface="+mn-lt"/><a:ea typeface="+mn-ea"/><a:cs typeface="+mn-cs"/></a:defRPr></a:lvl8pPr><a:lvl9pPr marL="3657600" algn="l" defTabSz="914400" rtl="0" eaLnBrk="1" latinLnBrk="0" hangingPunct="1"><a:defRPr sz="1800" kern="1200"><a:solidFill><a:schemeClr val="tx1"/></a:solidFill><a:latin typeface="+mn-lt"/><a:ea typeface="+mn-ea"/><a:cs typeface="+mn-cs"/></a:defRPr></a:lvl9pPr></p:defaultTextStyle><p:extLst><p:ext uri="{EFAFB233-063F-42B5-8137-9DF3F51BA10A}"><p15:sldGuideLst xmlns:p15="http://schemas.microsoft.com/office/powerpoint/2012/main"/></p:ext></p:extLst></p:presentation>
