# Supplementary material for: IGF2BP3 as a Prognostic Biomarker in Well-Differentiated/Dedifferentiated Liposarcoma
Source: Cancers (Basel). 2023 Sep 9;15(18):4489. doi: 10.3390/cancers15184489 (PMC10526143; doi:10.3390/cancers15184489)
Supplement: Supplementary file 1 [file cancers-15-04489-s001.zip › cancers-2557382-supplementary/ppt/presProps.xml]

<?xml version="1.0" encoding="UTF-8" standalone="yes"?>
<p:presentationPr xmlns:a="http://schemas.openxmlformats.org/drawingml/2006/main" xmlns:r="http://schemas.openxmlformats.org/officeDocument/2006/relationships" xmlns:p="http://schemas.openxmlformats.org/presentationml/2006/main"><p:extLst><p:ext uri="{E76CE94A-603C-4142-B9EB-6D1370010A27}"><p14:discardImageEditData xmlns:p14="http://schemas.microsoft.com/office/powerpoint/2010/main" val="0"/></p:ext><p:ext uri="{D31A062A-798A-4329-ABDD-BBA856620510}"><p14:defaultImageDpi xmlns:p14="http://schemas.microsoft.com/office/powerpoint/2010/main" val="32767"/></p:ext><p:ext uri="{FD5EFAAD-0ECE-453E-9831-46B23BE46B34}"><p15:chartTrackingRefBased xmlns:p15="http://schemas.microsoft.com/office/powerpoint/2012/main" val="1"/></p:ext></p:extLst></p:presentationPr>
