# Supplementary material for: IGF2BP3 as a Prognostic Biomarker in Well-Differentiated/Dedifferentiated Liposarcoma
Source: Cancers (Basel). 2023 Sep 9;15(18):4489. doi: 10.3390/cancers15184489 (PMC10526143; doi:10.3390/cancers15184489)
Supplement: Supplementary file 1 [file cancers-15-04489-s001.zip › cancers-2557382-supplementary/ppt/slideLayouts/slideLayout1.xml]

<?xml version="1.0" encoding="UTF-8" standalone="yes"?>
<p:sldLayout xmlns:a="http://schemas.openxmlformats.org/drawingml/2006/main" xmlns:r="http://schemas.openxmlformats.org/officeDocument/2006/relationships" xmlns:p="http://schemas.openxmlformats.org/presentationml/2006/main" type="title" preserve="1"><p:cSld name="Title Slide"><p:spTree><p:nvGrpSpPr><p:cNvPr id="1" name=""/><p:cNvGrpSpPr/><p:nvPr/></p:nvGrpSpPr><p:grpSpPr><a:xfrm><a:off x="0" y="0"/><a:ext cx="0" cy="0"/><a:chOff x="0" y="0"/><a:chExt cx="0" cy="0"/></a:xfrm></p:grpSpPr><p:sp><p:nvSpPr><p:cNvPr id="2" name="Title 1"><a:extLst><a:ext uri="{FF2B5EF4-FFF2-40B4-BE49-F238E27FC236}"><a16:creationId xmlns:a16="http://schemas.microsoft.com/office/drawing/2014/main" id="{239E3E20-DE9A-9608-8E10-269E8B0D3292}"/></a:ext></a:extLst></p:cNvPr><p:cNvSpPr><a:spLocks noGrp="1"/></p:cNvSpPr><p:nvPr><p:ph type="ctrTitle"/></p:nvPr></p:nvSpPr><p:spPr><a:xfrm><a:off x="1524000" y="1122363"/><a:ext cx="9144000" cy="2387600"/></a:xfrm></p:spPr><p:txBody><a:bodyPr anchor="b"/><a:lstStyle><a:lvl1pPr algn="ctr"><a:defRPr sz="6000"/></a:lvl1pPr></a:lstStyle><a:p><a:r><a:rPr lang="en-US"/><a:t>Click to edit Master title style</a:t></a:r></a:p></p:txBody></p:sp><p:sp><p:nvSpPr><p:cNvPr id="3" name="Subtitle 2"><a:extLst><a:ext uri="{FF2B5EF4-FFF2-40B4-BE49-F238E27FC236}"><a16:creationId xmlns:a16="http://schemas.microsoft.com/office/drawing/2014/main" id="{416CB579-60A9-C98F-D695-CC3806C6278D}"/></a:ext></a:extLst></p:cNvPr><p:cNvSpPr><a:spLocks noGrp="1"/></p:cNvSpPr><p:nvPr><p:ph type="subTitle" idx="1"/></p:nvPr></p:nvSpPr><p:spPr><a:xfrm><a:off x="1524000" y="3602038"/><a:ext cx="9144000" cy="1655762"/></a:xfrm></p:spPr><p:txBody><a:bodyPr/><a:lstStyle><a:lvl1pPr marL="0" indent="0" algn="ctr"><a:buNone/><a:defRPr sz="2400"/></a:lvl1pPr><a:lvl2pPr marL="457200" indent="0" algn="ctr"><a:buNone/><a:defRPr sz="2000"/></a:lvl2pPr><a:lvl3pPr marL="914400" indent="0" algn="ctr"><a:buNone/><a:defRPr sz="1800"/></a:lvl3pPr><a:lvl4pPr marL="1371600" indent="0" algn="ctr"><a:buNone/><a:defRPr sz="1600"/></a:lvl4pPr><a:lvl5pPr marL="1828800" indent="0" algn="ctr"><a:buNone/><a:defRPr sz="1600"/></a:lvl5pPr><a:lvl6pPr marL="2286000" indent="0" algn="ctr"><a:buNone/><a:defRPr sz="1600"/></a:lvl6pPr><a:lvl7pPr marL="2743200" indent="0" algn="ctr"><a:buNone/><a:defRPr sz="1600"/></a:lvl7pPr><a:lvl8pPr marL="3200400" indent="0" algn="ctr"><a:buNone/><a:defRPr sz="1600"/></a:lvl8pPr><a:lvl9pPr marL="3657600" indent="0" algn="ctr"><a:buNone/><a:defRPr sz="1600"/></a:lvl9pPr></a:lstStyle><a:p><a:r><a:rPr lang="en-US"/><a:t>Click to edit Master subtitle style</a:t></a:r></a:p></p:txBody></p:sp><p:sp><p:nvSpPr><p:cNvPr id="4" name="Date Placeholder 3"><a:extLst><a:ext uri="{FF2B5EF4-FFF2-40B4-BE49-F238E27FC236}"><a16:creationId xmlns:a16="http://schemas.microsoft.com/office/drawing/2014/main" id="{4223361C-7D9C-F0B8-9927-BECD630AA2E6}"/></a:ext></a:extLst></p:cNvPr><p:cNvSpPr><a:spLocks noGrp="1"/></p:cNvSpPr><p:nvPr><p:ph type="dt" sz="half" idx="10"/></p:nvPr></p:nvSpPr><p:spPr/><p:txBody><a:bodyPr/><a:lstStyle/><a:p><a:fld id="{9A174214-F61D-A44C-91DE-E6498B7CC96E}" type="datetimeFigureOut"><a:rPr lang="en-US" smtClean="0"/><a:t>9/9/2023</a:t></a:fld><a:endParaRPr lang="en-US"/></a:p></p:txBody></p:sp><p:sp><p:nvSpPr><p:cNvPr id="5" name="Footer Placeholder 4"><a:extLst><a:ext uri="{FF2B5EF4-FFF2-40B4-BE49-F238E27FC236}"><a16:creationId xmlns:a16="http://schemas.microsoft.com/office/drawing/2014/main" id="{52D9F026-A000-D03E-AC7B-D4AD8ECFEC7D}"/></a:ext></a:extLst></p:cNvPr><p:cNvSpPr><a:spLocks noGrp="1"/></p:cNvSpPr><p:nvPr><p:ph type="ftr" sz="quarter" idx="11"/></p:nvPr></p:nvSpPr><p:spPr/><p:txBody><a:bodyPr/><a:lstStyle/><a:p><a:endParaRPr lang="en-US"/></a:p></p:txBody></p:sp><p:sp><p:nvSpPr><p:cNvPr id="6" name="Slide Number Placeholder 5"><a:extLst><a:ext uri="{FF2B5EF4-FFF2-40B4-BE49-F238E27FC236}"><a16:creationId xmlns:a16="http://schemas.microsoft.com/office/drawing/2014/main" id="{55F58BC7-19E3-6E0A-E863-ED91F97A9985}"/></a:ext></a:extLst></p:cNvPr><p:cNvSpPr><a:spLocks noGrp="1"/></p:cNvSpPr><p:nvPr><p:ph type="sldNum" sz="quarter" idx="12"/></p:nvPr></p:nvSpPr><p:spPr/><p:txBody><a:bodyPr/><a:lstStyle/><a:p><a:fld id="{AEA7F9A1-50F8-D045-BB0D-9B7A974D79B9}" type="slidenum"><a:rPr lang="en-US" smtClean="0"/><a:t>‹#›</a:t></a:fld><a:endParaRPr lang="en-US"/></a:p></p:txBody></p:sp></p:spTree><p:extLst><p:ext uri="{BB962C8B-B14F-4D97-AF65-F5344CB8AC3E}"><p14:creationId xmlns:p14="http://schemas.microsoft.com/office/powerpoint/2010/main" val="553141103"/></p:ext></p:extLst></p:cSld><p:clrMapOvr><a:masterClrMapping/></p:clrMapOvr></p:sldLayout>
