# Supplementary material for: IGF2BP3 as a Prognostic Biomarker in Well-Differentiated/Dedifferentiated Liposarcoma
Source: Cancers (Basel). 2023 Sep 9;15(18):4489. doi: 10.3390/cancers15184489 (PMC10526143; doi:10.3390/cancers15184489)
Supplement: Supplementary file 1 [file cancers-15-04489-s001.zip › cancers-2557382-supplementary/ppt/slideLayouts/slideLayout11.xml]

<?xml version="1.0" encoding="UTF-8" standalone="yes"?>
<p:sldLayout xmlns:a="http://schemas.openxmlformats.org/drawingml/2006/main" xmlns:r="http://schemas.openxmlformats.org/officeDocument/2006/relationships" xmlns:p="http://schemas.openxmlformats.org/presentationml/2006/main" type="vertTitleAndTx" preserve="1"><p:cSld name="Vertical Title and Text"><p:spTree><p:nvGrpSpPr><p:cNvPr id="1" name=""/><p:cNvGrpSpPr/><p:nvPr/></p:nvGrpSpPr><p:grpSpPr><a:xfrm><a:off x="0" y="0"/><a:ext cx="0" cy="0"/><a:chOff x="0" y="0"/><a:chExt cx="0" cy="0"/></a:xfrm></p:grpSpPr><p:sp><p:nvSpPr><p:cNvPr id="2" name="Vertical Title 1"><a:extLst><a:ext uri="{FF2B5EF4-FFF2-40B4-BE49-F238E27FC236}"><a16:creationId xmlns:a16="http://schemas.microsoft.com/office/drawing/2014/main" id="{9E091B4B-DAA7-B3FB-7712-27FCE57E49F7}"/></a:ext></a:extLst></p:cNvPr><p:cNvSpPr><a:spLocks noGrp="1"/></p:cNvSpPr><p:nvPr><p:ph type="title" orient="vert"/></p:nvPr></p:nvSpPr><p:spPr><a:xfrm><a:off x="8724900" y="365125"/><a:ext cx="2628900" cy="5811838"/></a:xfrm></p:spPr><p:txBody><a:bodyPr vert="eaVert"/><a:lstStyle/><a:p><a:r><a:rPr lang="en-US"/><a:t>Click to edit Master title style</a:t></a:r></a:p></p:txBody></p:sp><p:sp><p:nvSpPr><p:cNvPr id="3" name="Vertical Text Placeholder 2"><a:extLst><a:ext uri="{FF2B5EF4-FFF2-40B4-BE49-F238E27FC236}"><a16:creationId xmlns:a16="http://schemas.microsoft.com/office/drawing/2014/main" id="{980E54E0-5F25-FFA5-C864-DDAE29237E0A}"/></a:ext></a:extLst></p:cNvPr><p:cNvSpPr><a:spLocks noGrp="1"/></p:cNvSpPr><p:nvPr><p:ph type="body" orient="vert" idx="1"/></p:nvPr></p:nvSpPr><p:spPr><a:xfrm><a:off x="838200" y="365125"/><a:ext cx="7734300" cy="5811838"/></a:xfrm></p:spPr><p:txBody><a:bodyPr vert="eaVert"/><a:lstStyle/><a:p><a:pPr lvl="0"/><a:r><a:rPr lang="en-US"/><a:t>Click to edit Master text styles</a:t></a:r></a:p><a:p><a:pPr lvl="1"/><a:r><a:rPr lang="en-US"/><a:t>Second level</a:t></a:r></a:p><a:p><a:pPr lvl="2"/><a:r><a:rPr lang="en-US"/><a:t>Third level</a:t></a:r></a:p><a:p><a:pPr lvl="3"/><a:r><a:rPr lang="en-US"/><a:t>Fourth level</a:t></a:r></a:p><a:p><a:pPr lvl="4"/><a:r><a:rPr lang="en-US"/><a:t>Fifth level</a:t></a:r></a:p></p:txBody></p:sp><p:sp><p:nvSpPr><p:cNvPr id="4" name="Date Placeholder 3"><a:extLst><a:ext uri="{FF2B5EF4-FFF2-40B4-BE49-F238E27FC236}"><a16:creationId xmlns:a16="http://schemas.microsoft.com/office/drawing/2014/main" id="{DB60DBEA-EF4B-039A-351D-FDA0BC8935D9}"/></a:ext></a:extLst></p:cNvPr><p:cNvSpPr><a:spLocks noGrp="1"/></p:cNvSpPr><p:nvPr><p:ph type="dt" sz="half" idx="10"/></p:nvPr></p:nvSpPr><p:spPr/><p:txBody><a:bodyPr/><a:lstStyle/><a:p><a:fld id="{9A174214-F61D-A44C-91DE-E6498B7CC96E}" type="datetimeFigureOut"><a:rPr lang="en-US" smtClean="0"/><a:t>9/9/2023</a:t></a:fld><a:endParaRPr lang="en-US"/></a:p></p:txBody></p:sp><p:sp><p:nvSpPr><p:cNvPr id="5" name="Footer Placeholder 4"><a:extLst><a:ext uri="{FF2B5EF4-FFF2-40B4-BE49-F238E27FC236}"><a16:creationId xmlns:a16="http://schemas.microsoft.com/office/drawing/2014/main" id="{B0F1D938-6398-DD65-334D-CAA21A7D087D}"/></a:ext></a:extLst></p:cNvPr><p:cNvSpPr><a:spLocks noGrp="1"/></p:cNvSpPr><p:nvPr><p:ph type="ftr" sz="quarter" idx="11"/></p:nvPr></p:nvSpPr><p:spPr/><p:txBody><a:bodyPr/><a:lstStyle/><a:p><a:endParaRPr lang="en-US"/></a:p></p:txBody></p:sp><p:sp><p:nvSpPr><p:cNvPr id="6" name="Slide Number Placeholder 5"><a:extLst><a:ext uri="{FF2B5EF4-FFF2-40B4-BE49-F238E27FC236}"><a16:creationId xmlns:a16="http://schemas.microsoft.com/office/drawing/2014/main" id="{6203EB31-9DEC-FC7D-0A0B-19DB8B9111AF}"/></a:ext></a:extLst></p:cNvPr><p:cNvSpPr><a:spLocks noGrp="1"/></p:cNvSpPr><p:nvPr><p:ph type="sldNum" sz="quarter" idx="12"/></p:nvPr></p:nvSpPr><p:spPr/><p:txBody><a:bodyPr/><a:lstStyle/><a:p><a:fld id="{AEA7F9A1-50F8-D045-BB0D-9B7A974D79B9}" type="slidenum"><a:rPr lang="en-US" smtClean="0"/><a:t>‹#›</a:t></a:fld><a:endParaRPr lang="en-US"/></a:p></p:txBody></p:sp></p:spTree><p:extLst><p:ext uri="{BB962C8B-B14F-4D97-AF65-F5344CB8AC3E}"><p14:creationId xmlns:p14="http://schemas.microsoft.com/office/powerpoint/2010/main" val="3690205282"/></p:ext></p:extLst></p:cSld><p:clrMapOvr><a:masterClrMapping/></p:clrMapOvr></p:sldLayout>
