# Supplementary material for: IGF2BP3 as a Prognostic Biomarker in Well-Differentiated/Dedifferentiated Liposarcoma
Source: Cancers (Basel). 2023 Sep 9;15(18):4489. doi: 10.3390/cancers15184489 (PMC10526143; doi:10.3390/cancers15184489)
Supplement: Supplementary file 1 [file cancers-15-04489-s001.zip › cancers-2557382-supplementary/ppt/slideLayouts/slideLayout5.xml]

<?xml version="1.0" encoding="UTF-8" standalone="yes"?>
<p:sldLayout xmlns:a="http://schemas.openxmlformats.org/drawingml/2006/main" xmlns:r="http://schemas.openxmlformats.org/officeDocument/2006/relationships" xmlns:p="http://schemas.openxmlformats.org/presentationml/2006/main" type="twoTxTwoObj" preserve="1"><p:cSld name="Comparison"><p:spTree><p:nvGrpSpPr><p:cNvPr id="1" name=""/><p:cNvGrpSpPr/><p:nvPr/></p:nvGrpSpPr><p:grpSpPr><a:xfrm><a:off x="0" y="0"/><a:ext cx="0" cy="0"/><a:chOff x="0" y="0"/><a:chExt cx="0" cy="0"/></a:xfrm></p:grpSpPr><p:sp><p:nvSpPr><p:cNvPr id="2" name="Title 1"><a:extLst><a:ext uri="{FF2B5EF4-FFF2-40B4-BE49-F238E27FC236}"><a16:creationId xmlns:a16="http://schemas.microsoft.com/office/drawing/2014/main" id="{5D8D9B4F-0554-D66F-3F2E-B11703CB86DC}"/></a:ext></a:extLst></p:cNvPr><p:cNvSpPr><a:spLocks noGrp="1"/></p:cNvSpPr><p:nvPr><p:ph type="title"/></p:nvPr></p:nvSpPr><p:spPr><a:xfrm><a:off x="839788" y="365125"/><a:ext cx="10515600" cy="1325563"/></a:xfrm></p:spPr><p:txBody><a:bodyPr/><a:lstStyle/><a:p><a:r><a:rPr lang="en-US"/><a:t>Click to edit Master title style</a:t></a:r></a:p></p:txBody></p:sp><p:sp><p:nvSpPr><p:cNvPr id="3" name="Text Placeholder 2"><a:extLst><a:ext uri="{FF2B5EF4-FFF2-40B4-BE49-F238E27FC236}"><a16:creationId xmlns:a16="http://schemas.microsoft.com/office/drawing/2014/main" id="{FEFC3CCE-5424-4387-4F3B-875CDBB93DD7}"/></a:ext></a:extLst></p:cNvPr><p:cNvSpPr><a:spLocks noGrp="1"/></p:cNvSpPr><p:nvPr><p:ph type="body" idx="1"/></p:nvPr></p:nvSpPr><p:spPr><a:xfrm><a:off x="839788" y="1681163"/><a:ext cx="5157787" cy="823912"/></a:xfrm></p:spPr><p:txBody><a:bodyPr anchor="b"/><a:lstStyle><a:lvl1pPr marL="0" indent="0"><a:buNone/><a:defRPr sz="2400" b="1"/></a:lvl1pPr><a:lvl2pPr marL="457200" indent="0"><a:buNone/><a:defRPr sz="2000" b="1"/></a:lvl2pPr><a:lvl3pPr marL="914400" indent="0"><a:buNone/><a:defRPr sz="1800" b="1"/></a:lvl3pPr><a:lvl4pPr marL="1371600" indent="0"><a:buNone/><a:defRPr sz="1600" b="1"/></a:lvl4pPr><a:lvl5pPr marL="1828800" indent="0"><a:buNone/><a:defRPr sz="1600" b="1"/></a:lvl5pPr><a:lvl6pPr marL="2286000" indent="0"><a:buNone/><a:defRPr sz="1600" b="1"/></a:lvl6pPr><a:lvl7pPr marL="2743200" indent="0"><a:buNone/><a:defRPr sz="1600" b="1"/></a:lvl7pPr><a:lvl8pPr marL="3200400" indent="0"><a:buNone/><a:defRPr sz="1600" b="1"/></a:lvl8pPr><a:lvl9pPr marL="3657600" indent="0"><a:buNone/><a:defRPr sz="1600" b="1"/></a:lvl9pPr></a:lstStyle><a:p><a:pPr lvl="0"/><a:r><a:rPr lang="en-US"/><a:t>Click to edit Master text styles</a:t></a:r></a:p></p:txBody></p:sp><p:sp><p:nvSpPr><p:cNvPr id="4" name="Content Placeholder 3"><a:extLst><a:ext uri="{FF2B5EF4-FFF2-40B4-BE49-F238E27FC236}"><a16:creationId xmlns:a16="http://schemas.microsoft.com/office/drawing/2014/main" id="{452F4CB7-17D9-0ABA-2C0D-1670EE5E2B40}"/></a:ext></a:extLst></p:cNvPr><p:cNvSpPr><a:spLocks noGrp="1"/></p:cNvSpPr><p:nvPr><p:ph sz="half" idx="2"/></p:nvPr></p:nvSpPr><p:spPr><a:xfrm><a:off x="839788" y="2505075"/><a:ext cx="5157787" cy="3684588"/></a:xfrm></p:spPr><p:txBody><a:bodyPr/><a:lstStyle/><a:p><a:pPr lvl="0"/><a:r><a:rPr lang="en-US"/><a:t>Click to edit Master text styles</a:t></a:r></a:p><a:p><a:pPr lvl="1"/><a:r><a:rPr lang="en-US"/><a:t>Second level</a:t></a:r></a:p><a:p><a:pPr lvl="2"/><a:r><a:rPr lang="en-US"/><a:t>Third level</a:t></a:r></a:p><a:p><a:pPr lvl="3"/><a:r><a:rPr lang="en-US"/><a:t>Fourth level</a:t></a:r></a:p><a:p><a:pPr lvl="4"/><a:r><a:rPr lang="en-US"/><a:t>Fifth level</a:t></a:r></a:p></p:txBody></p:sp><p:sp><p:nvSpPr><p:cNvPr id="5" name="Text Placeholder 4"><a:extLst><a:ext uri="{FF2B5EF4-FFF2-40B4-BE49-F238E27FC236}"><a16:creationId xmlns:a16="http://schemas.microsoft.com/office/drawing/2014/main" id="{B23A5B6A-D073-029D-BF0B-4F7E7D9A361E}"/></a:ext></a:extLst></p:cNvPr><p:cNvSpPr><a:spLocks noGrp="1"/></p:cNvSpPr><p:nvPr><p:ph type="body" sz="quarter" idx="3"/></p:nvPr></p:nvSpPr><p:spPr><a:xfrm><a:off x="6172200" y="1681163"/><a:ext cx="5183188" cy="823912"/></a:xfrm></p:spPr><p:txBody><a:bodyPr anchor="b"/><a:lstStyle><a:lvl1pPr marL="0" indent="0"><a:buNone/><a:defRPr sz="2400" b="1"/></a:lvl1pPr><a:lvl2pPr marL="457200" indent="0"><a:buNone/><a:defRPr sz="2000" b="1"/></a:lvl2pPr><a:lvl3pPr marL="914400" indent="0"><a:buNone/><a:defRPr sz="1800" b="1"/></a:lvl3pPr><a:lvl4pPr marL="1371600" indent="0"><a:buNone/><a:defRPr sz="1600" b="1"/></a:lvl4pPr><a:lvl5pPr marL="1828800" indent="0"><a:buNone/><a:defRPr sz="1600" b="1"/></a:lvl5pPr><a:lvl6pPr marL="2286000" indent="0"><a:buNone/><a:defRPr sz="1600" b="1"/></a:lvl6pPr><a:lvl7pPr marL="2743200" indent="0"><a:buNone/><a:defRPr sz="1600" b="1"/></a:lvl7pPr><a:lvl8pPr marL="3200400" indent="0"><a:buNone/><a:defRPr sz="1600" b="1"/></a:lvl8pPr><a:lvl9pPr marL="3657600" indent="0"><a:buNone/><a:defRPr sz="1600" b="1"/></a:lvl9pPr></a:lstStyle><a:p><a:pPr lvl="0"/><a:r><a:rPr lang="en-US"/><a:t>Click to edit Master text styles</a:t></a:r></a:p></p:txBody></p:sp><p:sp><p:nvSpPr><p:cNvPr id="6" name="Content Placeholder 5"><a:extLst><a:ext uri="{FF2B5EF4-FFF2-40B4-BE49-F238E27FC236}"><a16:creationId xmlns:a16="http://schemas.microsoft.com/office/drawing/2014/main" id="{A210BBAA-7996-CF33-1D4B-2DB498CB67E1}"/></a:ext></a:extLst></p:cNvPr><p:cNvSpPr><a:spLocks noGrp="1"/></p:cNvSpPr><p:nvPr><p:ph sz="quarter" idx="4"/></p:nvPr></p:nvSpPr><p:spPr><a:xfrm><a:off x="6172200" y="2505075"/><a:ext cx="5183188" cy="3684588"/></a:xfrm></p:spPr><p:txBody><a:bodyPr/><a:lstStyle/><a:p><a:pPr lvl="0"/><a:r><a:rPr lang="en-US"/><a:t>Click to edit Master text styles</a:t></a:r></a:p><a:p><a:pPr lvl="1"/><a:r><a:rPr lang="en-US"/><a:t>Second level</a:t></a:r></a:p><a:p><a:pPr lvl="2"/><a:r><a:rPr lang="en-US"/><a:t>Third level</a:t></a:r></a:p><a:p><a:pPr lvl="3"/><a:r><a:rPr lang="en-US"/><a:t>Fourth level</a:t></a:r></a:p><a:p><a:pPr lvl="4"/><a:r><a:rPr lang="en-US"/><a:t>Fifth level</a:t></a:r></a:p></p:txBody></p:sp><p:sp><p:nvSpPr><p:cNvPr id="7" name="Date Placeholder 6"><a:extLst><a:ext uri="{FF2B5EF4-FFF2-40B4-BE49-F238E27FC236}"><a16:creationId xmlns:a16="http://schemas.microsoft.com/office/drawing/2014/main" id="{C8783ADB-8607-75EE-9B8E-390B4AE4F360}"/></a:ext></a:extLst></p:cNvPr><p:cNvSpPr><a:spLocks noGrp="1"/></p:cNvSpPr><p:nvPr><p:ph type="dt" sz="half" idx="10"/></p:nvPr></p:nvSpPr><p:spPr/><p:txBody><a:bodyPr/><a:lstStyle/><a:p><a:fld id="{9A174214-F61D-A44C-91DE-E6498B7CC96E}" type="datetimeFigureOut"><a:rPr lang="en-US" smtClean="0"/><a:t>9/9/2023</a:t></a:fld><a:endParaRPr lang="en-US"/></a:p></p:txBody></p:sp><p:sp><p:nvSpPr><p:cNvPr id="8" name="Footer Placeholder 7"><a:extLst><a:ext uri="{FF2B5EF4-FFF2-40B4-BE49-F238E27FC236}"><a16:creationId xmlns:a16="http://schemas.microsoft.com/office/drawing/2014/main" id="{3E49C56E-B981-AFB8-C278-65B520D9D567}"/></a:ext></a:extLst></p:cNvPr><p:cNvSpPr><a:spLocks noGrp="1"/></p:cNvSpPr><p:nvPr><p:ph type="ftr" sz="quarter" idx="11"/></p:nvPr></p:nvSpPr><p:spPr/><p:txBody><a:bodyPr/><a:lstStyle/><a:p><a:endParaRPr lang="en-US"/></a:p></p:txBody></p:sp><p:sp><p:nvSpPr><p:cNvPr id="9" name="Slide Number Placeholder 8"><a:extLst><a:ext uri="{FF2B5EF4-FFF2-40B4-BE49-F238E27FC236}"><a16:creationId xmlns:a16="http://schemas.microsoft.com/office/drawing/2014/main" id="{2E6CB197-021B-4A9B-71E9-FFA239B02F17}"/></a:ext></a:extLst></p:cNvPr><p:cNvSpPr><a:spLocks noGrp="1"/></p:cNvSpPr><p:nvPr><p:ph type="sldNum" sz="quarter" idx="12"/></p:nvPr></p:nvSpPr><p:spPr/><p:txBody><a:bodyPr/><a:lstStyle/><a:p><a:fld id="{AEA7F9A1-50F8-D045-BB0D-9B7A974D79B9}" type="slidenum"><a:rPr lang="en-US" smtClean="0"/><a:t>‹#›</a:t></a:fld><a:endParaRPr lang="en-US"/></a:p></p:txBody></p:sp></p:spTree><p:extLst><p:ext uri="{BB962C8B-B14F-4D97-AF65-F5344CB8AC3E}"><p14:creationId xmlns:p14="http://schemas.microsoft.com/office/powerpoint/2010/main" val="153905570"/></p:ext></p:extLst></p:cSld><p:clrMapOvr><a:masterClrMapping/></p:clrMapOvr></p:sldLayout>
