# Supplementary material for: IGF2BP3 as a Prognostic Biomarker in Well-Differentiated/Dedifferentiated Liposarcoma
Source: Cancers (Basel). 2023 Sep 9;15(18):4489. doi: 10.3390/cancers15184489 (PMC10526143; doi:10.3390/cancers15184489)
Supplement: Supplementary file 1 [file cancers-15-04489-s001.zip › cancers-2557382-supplementary/ppt/slideMasters/slideMaster1.xml]

<?xml version="1.0" encoding="UTF-8" standalone="yes"?>
<p:sldMaster xmlns:a="http://schemas.openxmlformats.org/drawingml/2006/main" xmlns:r="http://schemas.openxmlformats.org/officeDocument/2006/relationships" xmlns:p="http://schemas.openxmlformats.org/presentationml/2006/main"><p:cSld><p:bg><p:bgRef idx="1001"><a:schemeClr val="bg1"/></p:bgRef></p:bg><p:spTree><p:nvGrpSpPr><p:cNvPr id="1" name=""/><p:cNvGrpSpPr/><p:nvPr/></p:nvGrpSpPr><p:grpSpPr><a:xfrm><a:off x="0" y="0"/><a:ext cx="0" cy="0"/><a:chOff x="0" y="0"/><a:chExt cx="0" cy="0"/></a:xfrm></p:grpSpPr><p:sp><p:nvSpPr><p:cNvPr id="2" name="Title Placeholder 1"><a:extLst><a:ext uri="{FF2B5EF4-FFF2-40B4-BE49-F238E27FC236}"><a16:creationId xmlns:a16="http://schemas.microsoft.com/office/drawing/2014/main" id="{EB2B2BBD-2F8A-B1B5-CCCD-9A7FEEB2245D}"/></a:ext></a:extLst></p:cNvPr><p:cNvSpPr><a:spLocks noGrp="1"/></p:cNvSpPr><p:nvPr><p:ph type="title"/></p:nvPr></p:nvSpPr><p:spPr><a:xfrm><a:off x="838200" y="365125"/><a:ext cx="10515600" cy="1325563"/></a:xfrm><a:prstGeom prst="rect"><a:avLst/></a:prstGeom></p:spPr><p:txBody><a:bodyPr vert="horz" lIns="91440" tIns="45720" rIns="91440" bIns="45720" rtlCol="0" anchor="ctr"><a:normAutofit/></a:bodyPr><a:lstStyle/><a:p><a:r><a:rPr lang="en-US"/><a:t>Click to edit Master title style</a:t></a:r></a:p></p:txBody></p:sp><p:sp><p:nvSpPr><p:cNvPr id="3" name="Text Placeholder 2"><a:extLst><a:ext uri="{FF2B5EF4-FFF2-40B4-BE49-F238E27FC236}"><a16:creationId xmlns:a16="http://schemas.microsoft.com/office/drawing/2014/main" id="{8F9F7612-4EED-D8FD-60D5-6AB6E575187B}"/></a:ext></a:extLst></p:cNvPr><p:cNvSpPr><a:spLocks noGrp="1"/></p:cNvSpPr><p:nvPr><p:ph type="body" idx="1"/></p:nvPr></p:nvSpPr><p:spPr><a:xfrm><a:off x="838200" y="1825625"/><a:ext cx="10515600" cy="4351338"/></a:xfrm><a:prstGeom prst="rect"><a:avLst/></a:prstGeom></p:spPr><p:txBody><a:bodyPr vert="horz" lIns="91440" tIns="45720" rIns="91440" bIns="45720" rtlCol="0"><a:normAutofit/></a:bodyPr><a:lstStyle/><a:p><a:pPr lvl="0"/><a:r><a:rPr lang="en-US"/><a:t>Click to edit Master text styles</a:t></a:r></a:p><a:p><a:pPr lvl="1"/><a:r><a:rPr lang="en-US"/><a:t>Second level</a:t></a:r></a:p><a:p><a:pPr lvl="2"/><a:r><a:rPr lang="en-US"/><a:t>Third level</a:t></a:r></a:p><a:p><a:pPr lvl="3"/><a:r><a:rPr lang="en-US"/><a:t>Fourth level</a:t></a:r></a:p><a:p><a:pPr lvl="4"/><a:r><a:rPr lang="en-US"/><a:t>Fifth level</a:t></a:r></a:p></p:txBody></p:sp><p:sp><p:nvSpPr><p:cNvPr id="4" name="Date Placeholder 3"><a:extLst><a:ext uri="{FF2B5EF4-FFF2-40B4-BE49-F238E27FC236}"><a16:creationId xmlns:a16="http://schemas.microsoft.com/office/drawing/2014/main" id="{B2DD9D92-4A4F-53A4-8DF8-5BAB83D94389}"/></a:ext></a:extLst></p:cNvPr><p:cNvSpPr><a:spLocks noGrp="1"/></p:cNvSpPr><p:nvPr><p:ph type="dt" sz="half" idx="2"/></p:nvPr></p:nvSpPr><p:spPr><a:xfrm><a:off x="838200" y="6356350"/><a:ext cx="2743200" cy="365125"/></a:xfrm><a:prstGeom prst="rect"><a:avLst/></a:prstGeom></p:spPr><p:txBody><a:bodyPr vert="horz" lIns="91440" tIns="45720" rIns="91440" bIns="45720" rtlCol="0" anchor="ctr"/><a:lstStyle><a:lvl1pPr algn="l"><a:defRPr sz="1200"><a:solidFill><a:schemeClr val="tx1"><a:tint val="75000"/></a:schemeClr></a:solidFill></a:defRPr></a:lvl1pPr></a:lstStyle><a:p><a:fld id="{9A174214-F61D-A44C-91DE-E6498B7CC96E}" type="datetimeFigureOut"><a:rPr lang="en-US" smtClean="0"/><a:t>9/9/2023</a:t></a:fld><a:endParaRPr lang="en-US"/></a:p></p:txBody></p:sp><p:sp><p:nvSpPr><p:cNvPr id="5" name="Footer Placeholder 4"><a:extLst><a:ext uri="{FF2B5EF4-FFF2-40B4-BE49-F238E27FC236}"><a16:creationId xmlns:a16="http://schemas.microsoft.com/office/drawing/2014/main" id="{8D9D4B35-19B6-ED53-9FD1-2B202D2F5255}"/></a:ext></a:extLst></p:cNvPr><p:cNvSpPr><a:spLocks noGrp="1"/></p:cNvSpPr><p:nvPr><p:ph type="ftr" sz="quarter" idx="3"/></p:nvPr></p:nvSpPr><p:spPr><a:xfrm><a:off x="4038600" y="6356350"/><a:ext cx="4114800" cy="365125"/></a:xfrm><a:prstGeom prst="rect"><a:avLst/></a:prstGeom></p:spPr><p:txBody><a:bodyPr vert="horz" lIns="91440" tIns="45720" rIns="91440" bIns="45720" rtlCol="0" anchor="ctr"/><a:lstStyle><a:lvl1pPr algn="ctr"><a:defRPr sz="1200"><a:solidFill><a:schemeClr val="tx1"><a:tint val="75000"/></a:schemeClr></a:solidFill></a:defRPr></a:lvl1pPr></a:lstStyle><a:p><a:endParaRPr lang="en-US"/></a:p></p:txBody></p:sp><p:sp><p:nvSpPr><p:cNvPr id="6" name="Slide Number Placeholder 5"><a:extLst><a:ext uri="{FF2B5EF4-FFF2-40B4-BE49-F238E27FC236}"><a16:creationId xmlns:a16="http://schemas.microsoft.com/office/drawing/2014/main" id="{765B5F62-BF6B-F4B2-D306-360C0B019F5C}"/></a:ext></a:extLst></p:cNvPr><p:cNvSpPr><a:spLocks noGrp="1"/></p:cNvSpPr><p:nvPr><p:ph type="sldNum" sz="quarter" idx="4"/></p:nvPr></p:nvSpPr><p:spPr><a:xfrm><a:off x="8610600" y="6356350"/><a:ext cx="2743200" cy="365125"/></a:xfrm><a:prstGeom prst="rect"><a:avLst/></a:prstGeom></p:spPr><p:txBody><a:bodyPr vert="horz" lIns="91440" tIns="45720" rIns="91440" bIns="45720" rtlCol="0" anchor="ctr"/><a:lstStyle><a:lvl1pPr algn="r"><a:defRPr sz="1200"><a:solidFill><a:schemeClr val="tx1"><a:tint val="75000"/></a:schemeClr></a:solidFill></a:defRPr></a:lvl1pPr></a:lstStyle><a:p><a:fld id="{AEA7F9A1-50F8-D045-BB0D-9B7A974D79B9}" type="slidenum"><a:rPr lang="en-US" smtClean="0"/><a:t>‹#›</a:t></a:fld><a:endParaRPr lang="en-US"/></a:p></p:txBody></p:sp></p:spTree><p:extLst><p:ext uri="{BB962C8B-B14F-4D97-AF65-F5344CB8AC3E}"><p14:creationId xmlns:p14="http://schemas.microsoft.com/office/powerpoint/2010/main" val="3271656052"/></p:ext></p:extLst></p:cSld><p:clrMap bg1="lt1" tx1="dk1" bg2="lt2" tx2="dk2" accent1="accent1" accent2="accent2" accent3="accent3" accent4="accent4" accent5="accent5" accent6="accent6" hlink="hlink" folHlink="folHlink"/><p:sldLayoutIdLst><p:sldLayoutId id="2147483649" r:id="rId1"/><p:sldLayoutId id="2147483650" r:id="rId2"/><p:sldLayoutId id="2147483651" r:id="rId3"/><p:sldLayoutId id="2147483652" r:id="rId4"/><p:sldLayoutId id="2147483653" r:id="rId5"/><p:sldLayoutId id="2147483654" r:id="rId6"/><p:sldLayoutId id="2147483655" r:id="rId7"/><p:sldLayoutId id="2147483656" r:id="rId8"/><p:sldLayoutId id="2147483657" r:id="rId9"/><p:sldLayoutId id="2147483658" r:id="rId10"/><p:sldLayoutId id="2147483659" r:id="rId11"/></p:sldLayoutIdLst><p:txStyles><p:titleStyle><a:lvl1pPr algn="l" defTabSz="914400" rtl="0" eaLnBrk="1" latinLnBrk="0" hangingPunct="1"><a:lnSpc><a:spcPct val="90000"/></a:lnSpc><a:spcBef><a:spcPct val="0"/></a:spcBef><a:buNone/><a:defRPr sz="4400" kern="1200"><a:solidFill><a:schemeClr val="tx1"/></a:solidFill><a:latin typeface="+mj-lt"/><a:ea typeface="+mj-ea"/><a:cs typeface="+mj-cs"/></a:defRPr></a:lvl1pPr></p:titleStyle><p:bodyStyle><a:lvl1pPr marL="228600" indent="-228600" algn="l" defTabSz="914400" rtl="0" eaLnBrk="1" latinLnBrk="0" hangingPunct="1"><a:lnSpc><a:spcPct val="90000"/></a:lnSpc><a:spcBef><a:spcPts val="1000"/></a:spcBef><a:buFont typeface="Arial" panose="020B0604020202020204" pitchFamily="34" charset="0"/><a:buChar char="•"/><a:defRPr sz="2800" kern="1200"><a:solidFill><a:schemeClr val="tx1"/></a:solidFill><a:latin typeface="+mn-lt"/><a:ea typeface="+mn-ea"/><a:cs typeface="+mn-cs"/></a:defRPr></a:lvl1pPr><a:lvl2pPr marL="685800" indent="-228600" algn="l" defTabSz="914400" rtl="0" eaLnBrk="1" latinLnBrk="0" hangingPunct="1"><a:lnSpc><a:spcPct val="90000"/></a:lnSpc><a:spcBef><a:spcPts val="500"/></a:spcBef><a:buFont typeface="Arial" panose="020B0604020202020204" pitchFamily="34" charset="0"/><a:buChar char="•"/><a:defRPr sz="2400" kern="1200"><a:solidFill><a:schemeClr val="tx1"/></a:solidFill><a:latin typeface="+mn-lt"/><a:ea typeface="+mn-ea"/><a:cs typeface="+mn-cs"/></a:defRPr></a:lvl2pPr><a:lvl3pPr marL="1143000" indent="-228600" algn="l" defTabSz="914400" rtl="0" eaLnBrk="1" latinLnBrk="0" hangingPunct="1"><a:lnSpc><a:spcPct val="90000"/></a:lnSpc><a:spcBef><a:spcPts val="500"/></a:spcBef><a:buFont typeface="Arial" panose="020B0604020202020204" pitchFamily="34" charset="0"/><a:buChar char="•"/><a:defRPr sz="2000" kern="1200"><a:solidFill><a:schemeClr val="tx1"/></a:solidFill><a:latin typeface="+mn-lt"/><a:ea typeface="+mn-ea"/><a:cs typeface="+mn-cs"/></a:defRPr></a:lvl3pPr><a:lvl4pPr marL="1600200" indent="-228600" algn="l" defTabSz="914400" rtl="0" eaLnBrk="1" latinLnBrk="0" hangingPunct="1"><a:lnSpc><a:spcPct val="90000"/></a:lnSpc><a:spcBef><a:spcPts val="500"/></a:spcBef><a:buFont typeface="Arial" panose="020B0604020202020204" pitchFamily="34" charset="0"/><a:buChar char="•"/><a:defRPr sz="1800" kern="1200"><a:solidFill><a:schemeClr val="tx1"/></a:solidFill><a:latin typeface="+mn-lt"/><a:ea typeface="+mn-ea"/><a:cs typeface="+mn-cs"/></a:defRPr></a:lvl4pPr><a:lvl5pPr marL="2057400" indent="-228600" algn="l" defTabSz="914400" rtl="0" eaLnBrk="1" latinLnBrk="0" hangingPunct="1"><a:lnSpc><a:spcPct val="90000"/></a:lnSpc><a:spcBef><a:spcPts val="500"/></a:spcBef><a:buFont typeface="Arial" panose="020B0604020202020204" pitchFamily="34" charset="0"/><a:buChar char="•"/><a:defRPr sz="1800" kern="1200"><a:solidFill><a:schemeClr val="tx1"/></a:solidFill><a:latin typeface="+mn-lt"/><a:ea typeface="+mn-ea"/><a:cs typeface="+mn-cs"/></a:defRPr></a:lvl5pPr><a:lvl6pPr marL="2514600" indent="-228600" algn="l" defTabSz="914400" rtl="0" eaLnBrk="1" latinLnBrk="0" hangingPunct="1"><a:lnSpc><a:spcPct val="90000"/></a:lnSpc><a:spcBef><a:spcPts val="500"/></a:spcBef><a:buFont typeface="Arial" panose="020B0604020202020204" pitchFamily="34" charset="0"/><a:buChar char="•"/><a:defRPr sz="1800" kern="1200"><a:solidFill><a:schemeClr val="tx1"/></a:solidFill><a:latin typeface="+mn-lt"/><a:ea typeface="+mn-ea"/><a:cs typeface="+mn-cs"/></a:defRPr></a:lvl6pPr><a:lvl7pPr marL="2971800" indent="-228600" algn="l" defTabSz="914400" rtl="0" eaLnBrk="1" latinLnBrk="0" hangingPunct="1"><a:lnSpc><a:spcPct val="90000"/></a:lnSpc><a:spcBef><a:spcPts val="500"/></a:spcBef><a:buFont typeface="Arial" panose="020B0604020202020204" pitchFamily="34" charset="0"/><a:buChar char="•"/><a:defRPr sz="1800" kern="1200"><a:solidFill><a:schemeClr val="tx1"/></a:solidFill><a:latin typeface="+mn-lt"/><a:ea typeface="+mn-ea"/><a:cs typeface="+mn-cs"/></a:defRPr></a:lvl7pPr><a:lvl8pPr marL="3429000" indent="-228600" algn="l" defTabSz="914400" rtl="0" eaLnBrk="1" latinLnBrk="0" hangingPunct="1"><a:lnSpc><a:spcPct val="90000"/></a:lnSpc><a:spcBef><a:spcPts val="500"/></a:spcBef><a:buFont typeface="Arial" panose="020B0604020202020204" pitchFamily="34" charset="0"/><a:buChar char="•"/><a:defRPr sz="1800" kern="1200"><a:solidFill><a:schemeClr val="tx1"/></a:solidFill><a:latin typeface="+mn-lt"/><a:ea typeface="+mn-ea"/><a:cs typeface="+mn-cs"/></a:defRPr></a:lvl8pPr><a:lvl9pPr marL="3886200" indent="-228600" algn="l" defTabSz="914400" rtl="0" eaLnBrk="1" latinLnBrk="0" hangingPunct="1"><a:lnSpc><a:spcPct val="90000"/></a:lnSpc><a:spcBef><a:spcPts val="500"/></a:spcBef><a:buFont typeface="Arial" panose="020B0604020202020204" pitchFamily="34" charset="0"/><a:buChar char="•"/><a:defRPr sz="1800" kern="1200"><a:solidFill><a:schemeClr val="tx1"/></a:solidFill><a:latin typeface="+mn-lt"/><a:ea typeface="+mn-ea"/><a:cs typeface="+mn-cs"/></a:defRPr></a:lvl9pPr></p:bodyStyle><p:otherStyle><a:defPPr><a:defRPr lang="en-US"/></a:defPPr><a:lvl1pPr marL="0" algn="l" defTabSz="914400" rtl="0" eaLnBrk="1" latinLnBrk="0" hangingPunct="1"><a:defRPr sz="1800" kern="1200"><a:solidFill><a:schemeClr val="tx1"/></a:solidFill><a:latin typeface="+mn-lt"/><a:ea typeface="+mn-ea"/><a:cs typeface="+mn-cs"/></a:defRPr></a:lvl1pPr><a:lvl2pPr marL="457200" algn="l" defTabSz="914400" rtl="0" eaLnBrk="1" latinLnBrk="0" hangingPunct="1"><a:defRPr sz="1800" kern="1200"><a:solidFill><a:schemeClr val="tx1"/></a:solidFill><a:latin typeface="+mn-lt"/><a:ea typeface="+mn-ea"/><a:cs typeface="+mn-cs"/></a:defRPr></a:lvl2pPr><a:lvl3pPr marL="914400" algn="l" defTabSz="914400" rtl="0" eaLnBrk="1" latinLnBrk="0" hangingPunct="1"><a:defRPr sz="1800" kern="1200"><a:solidFill><a:schemeClr val="tx1"/></a:solidFill><a:latin typeface="+mn-lt"/><a:ea typeface="+mn-ea"/><a:cs typeface="+mn-cs"/></a:defRPr></a:lvl3pPr><a:lvl4pPr marL="1371600" algn="l" defTabSz="914400" rtl="0" eaLnBrk="1" latinLnBrk="0" hangingPunct="1"><a:defRPr sz="1800" kern="1200"><a:solidFill><a:schemeClr val="tx1"/></a:solidFill><a:latin typeface="+mn-lt"/><a:ea typeface="+mn-ea"/><a:cs typeface="+mn-cs"/></a:defRPr></a:lvl4pPr><a:lvl5pPr marL="1828800" algn="l" defTabSz="914400" rtl="0" eaLnBrk="1" latinLnBrk="0" hangingPunct="1"><a:defRPr sz="1800" kern="1200"><a:solidFill><a:schemeClr val="tx1"/></a:solidFill><a:latin typeface="+mn-lt"/><a:ea typeface="+mn-ea"/><a:cs typeface="+mn-cs"/></a:defRPr></a:lvl5pPr><a:lvl6pPr marL="2286000" algn="l" defTabSz="914400" rtl="0" eaLnBrk="1" latinLnBrk="0" hangingPunct="1"><a:defRPr sz="1800" kern="1200"><a:solidFill><a:schemeClr val="tx1"/></a:solidFill><a:latin typeface="+mn-lt"/><a:ea typeface="+mn-ea"/><a:cs typeface="+mn-cs"/></a:defRPr></a:lvl6pPr><a:lvl7pPr marL="2743200" algn="l" defTabSz="914400" rtl="0" eaLnBrk="1" latinLnBrk="0" hangingPunct="1"><a:defRPr sz="1800" kern="1200"><a:solidFill><a:schemeClr val="tx1"/></a:solidFill><a:latin typeface="+mn-lt"/><a:ea typeface="+mn-ea"/><a:cs typeface="+mn-cs"/></a:defRPr></a:lvl7pPr><a:lvl8pPr marL="3200400" algn="l" defTabSz="914400" rtl="0" eaLnBrk="1" latinLnBrk="0" hangingPunct="1"><a:defRPr sz="1800" kern="1200"><a:solidFill><a:schemeClr val="tx1"/></a:solidFill><a:latin typeface="+mn-lt"/><a:ea typeface="+mn-ea"/><a:cs typeface="+mn-cs"/></a:defRPr></a:lvl8pPr><a:lvl9pPr marL="3657600" algn="l" defTabSz="914400" rtl="0" eaLnBrk="1" latinLnBrk="0" hangingPunct="1"><a:defRPr sz="1800" kern="1200"><a:solidFill><a:schemeClr val="tx1"/></a:solidFill><a:latin typeface="+mn-lt"/><a:ea typeface="+mn-ea"/><a:cs typeface="+mn-cs"/></a:defRPr></a:lvl9pPr></p:otherStyle></p:txStyles></p:sldMaster>
