# Supplementary material for: IGF2BP3 as a Prognostic Biomarker in Well-Differentiated/Dedifferentiated Liposarcoma
Source: Cancers (Basel). 2023 Sep 9;15(18):4489. doi: 10.3390/cancers15184489 (PMC10526143; doi:10.3390/cancers15184489)
Supplement: Supplementary file 1 [file cancers-15-04489-s001.zip › cancers-2557382-supplementary/ppt/slides/slide1.xml]

<?xml version="1.0" encoding="UTF-8" standalone="yes"?>
<p:sld xmlns:a="http://schemas.openxmlformats.org/drawingml/2006/main" xmlns:r="http://schemas.openxmlformats.org/officeDocument/2006/relationships" xmlns:p="http://schemas.openxmlformats.org/presentationml/2006/main"><p:cSld><p:spTree><p:nvGrpSpPr><p:cNvPr id="1" name=""/><p:cNvGrpSpPr/><p:nvPr/></p:nvGrpSpPr><p:grpSpPr><a:xfrm><a:off x="0" y="0"/><a:ext cx="0" cy="0"/><a:chOff x="0" y="0"/><a:chExt cx="0" cy="0"/></a:xfrm></p:grpSpPr><p:graphicFrame><p:nvGraphicFramePr><p:cNvPr id="3" name="Table 2"><a:extLst><a:ext uri="{FF2B5EF4-FFF2-40B4-BE49-F238E27FC236}"><a16:creationId xmlns:a16="http://schemas.microsoft.com/office/drawing/2014/main" id="{889B76AB-0BC1-6F56-4033-7D6E7E38C9D0}"/></a:ext></a:extLst></p:cNvPr><p:cNvGraphicFramePr><a:graphicFrameLocks noGrp="1"/></p:cNvGraphicFramePr><p:nvPr><p:extLst><p:ext uri="{D42A27DB-BD31-4B8C-83A1-F6EECF244321}"><p14:modId xmlns:p14="http://schemas.microsoft.com/office/powerpoint/2010/main" val="4159600186"/></p:ext></p:extLst></p:nvPr></p:nvGraphicFramePr><p:xfrm><a:off x="2827546" y="250985"/><a:ext cx="6151417" cy="6356029"/></p:xfrm><a:graphic><a:graphicData uri="http://schemas.openxmlformats.org/drawingml/2006/table"><a:tbl><a:tblPr firstRow="1" bandRow="1"><a:tableStyleId>{EB344D84-9AFB-497E-A393-DC336BA19D2E}</a:tableStyleId></a:tblPr><a:tblGrid><a:gridCol w="2909453"><a:extLst><a:ext uri="{9D8B030D-6E8A-4147-A177-3AD203B41FA5}"><a16:colId xmlns:a16="http://schemas.microsoft.com/office/drawing/2014/main" val="4104005948"/></a:ext></a:extLst></a:gridCol><a:gridCol w="1180408"><a:extLst><a:ext uri="{9D8B030D-6E8A-4147-A177-3AD203B41FA5}"><a16:colId xmlns:a16="http://schemas.microsoft.com/office/drawing/2014/main" val="1920419472"/></a:ext></a:extLst></a:gridCol><a:gridCol w="1197032"><a:extLst><a:ext uri="{9D8B030D-6E8A-4147-A177-3AD203B41FA5}"><a16:colId xmlns:a16="http://schemas.microsoft.com/office/drawing/2014/main" val="617417773"/></a:ext></a:extLst></a:gridCol><a:gridCol w="864524"><a:extLst><a:ext uri="{9D8B030D-6E8A-4147-A177-3AD203B41FA5}"><a16:colId xmlns:a16="http://schemas.microsoft.com/office/drawing/2014/main" val="767340268"/></a:ext></a:extLst></a:gridCol></a:tblGrid><a:tr h="280776"><a:tc><a:txBody><a:bodyPr/><a:lstStyle/><a:p><a:pPr algn="ctr"/><a:endParaRPr lang="en-US" sz="1500" dirty="0"><a:solidFill><a:schemeClr val="tx1"/></a:solidFill></a:endParaRPr></a:p></a:txBody><a:tcPr><a:lnL w="19050" cap="flat" cmpd="sng" algn="ctr"><a:solidFill><a:schemeClr val="tx1"/></a:solidFill><a:prstDash val="solid"/><a:round/><a:headEnd type="none" w="med" len="med"/><a:tailEnd type="none" w="med" len="med"/></a:lnL><a:lnR w="12700" cap="flat" cmpd="sng" algn="ctr"><a:solidFill><a:schemeClr val="tx1"/></a:solidFill><a:prstDash val="solid"/><a:round/><a:headEnd type="none" w="med" len="med"/><a:tailEnd type="none" w="med" len="med"/></a:lnR><a:solidFill><a:schemeClr val="bg2"><a:lumMod val="75000"/></a:schemeClr></a:solidFill></a:tcPr></a:tc><a:tc gridSpan="3"><a:txBody><a:bodyPr/><a:lstStyle/><a:p><a:pPr algn="ctr"/><a:r><a:rPr lang="en-US" sz="1500" dirty="0"><a:solidFill><a:schemeClr val="tx1"/></a:solidFill></a:rPr><a:t>mRNA Microarray</a:t></a:r></a:p></a:txBody><a:tcPr><a:lnL w="12700" cap="flat" cmpd="sng" algn="ctr"><a:solidFill><a:schemeClr val="tx1"/></a:solidFill><a:prstDash val="solid"/><a:round/><a:headEnd type="none" w="med" len="med"/><a:tailEnd type="none" w="med" len="med"/></a:lnL><a:lnR w="19050" cap="flat" cmpd="sng" algn="ctr"><a:solidFill><a:schemeClr val="tx1"/></a:solidFill><a:prstDash val="solid"/><a:round/><a:headEnd type="none" w="med" len="med"/><a:tailEnd type="none" w="med" len="med"/></a:lnR><a:lnT w="19050" cap="flat" cmpd="sng" algn="ctr"><a:solidFill><a:schemeClr val="tx1"/></a:solidFill><a:prstDash val="solid"/><a:round/><a:headEnd type="none" w="med" len="med"/><a:tailEnd type="none" w="med" len="med"/></a:lnT><a:solidFill><a:schemeClr val="bg2"><a:lumMod val="75000"/></a:schemeClr></a:solidFill></a:tcPr></a:tc><a:tc hMerge="1"><a:txBody><a:bodyPr/><a:lstStyle/><a:p><a:endParaRPr lang="en-US" dirty="0"><a:solidFill><a:schemeClr val="tx1"/></a:solidFill></a:endParaRPr></a:p></a:txBody><a:tcPr/></a:tc><a:tc hMerge="1"><a:txBody><a:bodyPr/><a:lstStyle/><a:p><a:pPr algn="ctr"/><a:endParaRPr lang="en-US" dirty="0"><a:solidFill><a:schemeClr val="tx1"/></a:solidFill></a:endParaRPr></a:p></a:txBody><a:tcPr><a:lnL w="12700" cap="flat" cmpd="sng" algn="ctr"><a:solidFill><a:schemeClr val="tx1"/></a:solidFill><a:prstDash val="solid"/><a:round/><a:headEnd type="none" w="med" len="med"/><a:tailEnd type="none" w="med" len="med"/></a:lnL><a:lnR w="12700" cap="flat" cmpd="sng" algn="ctr"><a:solidFill><a:schemeClr val="tx1"/></a:solidFill><a:prstDash val="solid"/><a:round/><a:headEnd type="none" w="med" len="med"/><a:tailEnd type="none" w="med" len="med"/></a:lnR></a:tcPr></a:tc><a:extLst><a:ext uri="{0D108BD9-81ED-4DB2-BD59-A6C34878D82A}"><a16:rowId xmlns:a16="http://schemas.microsoft.com/office/drawing/2014/main" val="2028851570"/></a:ext></a:extLst></a:tr><a:tr h="472114"><a:tc><a:txBody><a:bodyPr/><a:lstStyle/><a:p><a:pPr algn="ctr"/><a:r><a:rPr lang="en-US" sz="1500" dirty="0"><a:solidFill><a:schemeClr val="tx1"/></a:solidFill></a:rPr><a:t>Covariate</a:t></a:r></a:p></a:txBody><a:tcPr anchor="ctr"><a:lnL w="19050" cap="flat" cmpd="sng" algn="ctr"><a:solidFill><a:schemeClr val="tx1"/></a:solidFill><a:prstDash val="solid"/><a:round/><a:headEnd type="none" w="med" len="med"/><a:tailEnd type="none" w="med" len="med"/></a:lnL><a:lnR w="19050" cap="flat" cmpd="sng" algn="ctr"><a:solidFill><a:schemeClr val="tx1"/></a:solidFill><a:prstDash val="solid"/><a:round/><a:headEnd type="none" w="med" len="med"/><a:tailEnd type="none" w="med" len="med"/></a:lnR><a:lnB w="12700" cap="flat" cmpd="sng" algn="ctr"><a:solidFill><a:schemeClr val="bg1"><a:lumMod val="50000"/></a:schemeClr></a:solidFill><a:prstDash val="solid"/><a:round/><a:headEnd type="none" w="med" len="med"/><a:tailEnd type="none" w="med" len="med"/></a:lnB></a:tcPr></a:tc><a:tc><a:txBody><a:bodyPr/><a:lstStyle/><a:p><a:pPr algn="ctr"/><a:r><a:rPr lang="en-US" sz="1500" dirty="0"><a:solidFill><a:schemeClr val="tx1"/></a:solidFill></a:rPr><a:t>IGF2BP3</a:t></a:r><a:r><a:rPr lang="en-US" sz="1500" baseline="30000" dirty="0"><a:solidFill><a:schemeClr val="tx1"/></a:solidFill></a:rPr><a:t>+</a:t></a:r></a:p><a:p><a:pPr algn="ctr"/><a:r><a:rPr lang="en-US" sz="1500" baseline="0" dirty="0"><a:solidFill><a:schemeClr val="tx1"/></a:solidFill></a:rPr><a:t>(n = 24)</a:t></a:r></a:p></a:txBody><a:tcPr anchor="ctr"><a:lnL w="19050" cap="flat" cmpd="sng" algn="ctr"><a:solidFill><a:schemeClr val="tx1"/></a:solidFill><a:prstDash val="solid"/><a:round/><a:headEnd type="none" w="med" len="med"/><a:tailEnd type="none" w="med" len="med"/></a:lnL><a:lnR w="12700" cap="flat" cmpd="sng" algn="ctr"><a:solidFill><a:schemeClr val="bg1"><a:lumMod val="50000"/></a:schemeClr></a:solidFill><a:prstDash val="solid"/><a:round/><a:headEnd type="none" w="med" len="med"/><a:tailEnd type="none" w="med" len="med"/></a:lnR><a:lnB w="12700" cap="flat" cmpd="sng" algn="ctr"><a:solidFill><a:schemeClr val="bg1"><a:lumMod val="50000"/></a:schemeClr></a:solidFill><a:prstDash val="solid"/><a:round/><a:headEnd type="none" w="med" len="med"/><a:tailEnd type="none" w="med" len="med"/></a:lnB></a:tcPr></a:tc><a:tc><a:txBody><a:bodyPr/><a:lstStyle/><a:p><a:pPr algn="ctr"/><a:r><a:rPr lang="en-US" sz="1500" dirty="0"><a:solidFill><a:schemeClr val="tx1"/></a:solidFill></a:rPr><a:t>IGF2BP3</a:t></a:r><a:r><a:rPr lang="en-US" sz="1500" baseline="30000" dirty="0"><a:solidFill><a:schemeClr val="tx1"/></a:solidFill></a:rPr><a:t>-</a:t></a:r></a:p><a:p><a:pPr algn="ctr"/><a:r><a:rPr lang="en-US" sz="1500" baseline="0" dirty="0"><a:solidFill><a:schemeClr val="tx1"/></a:solidFill></a:rPr><a:t>(n = 23)</a:t></a:r></a:p></a:txBody><a:tcPr anchor="ctr"><a:lnL w="12700" cap="flat" cmpd="sng" algn="ctr"><a:solidFill><a:schemeClr val="bg1"><a:lumMod val="50000"/></a:schemeClr></a:solidFill><a:prstDash val="solid"/><a:round/><a:headEnd type="none" w="med" len="med"/><a:tailEnd type="none" w="med" len="med"/></a:lnL><a:lnR w="12700" cap="flat" cmpd="sng" algn="ctr"><a:solidFill><a:schemeClr val="bg1"><a:lumMod val="50000"/></a:schemeClr></a:solidFill><a:prstDash val="solid"/><a:round/><a:headEnd type="none" w="med" len="med"/><a:tailEnd type="none" w="med" len="med"/></a:lnR><a:lnB w="12700" cap="flat" cmpd="sng" algn="ctr"><a:solidFill><a:schemeClr val="bg1"><a:lumMod val="50000"/></a:schemeClr></a:solidFill><a:prstDash val="solid"/><a:round/><a:headEnd type="none" w="med" len="med"/><a:tailEnd type="none" w="med" len="med"/></a:lnB></a:tcPr></a:tc><a:tc><a:txBody><a:bodyPr/><a:lstStyle/><a:p><a:pPr algn="ctr"/><a:r><a:rPr lang="en-US" sz="1500" i="1" dirty="0"><a:solidFill><a:schemeClr val="tx1"/></a:solidFill></a:rPr><a:t>p </a:t></a:r><a:r><a:rPr lang="en-US" sz="1500" i="0" dirty="0"><a:solidFill><a:schemeClr val="tx1"/></a:solidFill></a:rPr><a:t>value</a:t></a:r><a:endParaRPr lang="en-US" sz="1500" i="1" dirty="0"><a:solidFill><a:schemeClr val="tx1"/></a:solidFill></a:endParaRPr></a:p></a:txBody><a:tcPr anchor="ctr"><a:lnL w="12700" cap="flat" cmpd="sng" algn="ctr"><a:solidFill><a:schemeClr val="bg1"><a:lumMod val="50000"/></a:schemeClr></a:solidFill><a:prstDash val="solid"/><a:round/><a:headEnd type="none" w="med" len="med"/><a:tailEnd type="none" w="med" len="med"/></a:lnL><a:lnR w="19050" cap="flat" cmpd="sng" algn="ctr"><a:solidFill><a:schemeClr val="tx1"/></a:solidFill><a:prstDash val="solid"/><a:round/><a:headEnd type="none" w="med" len="med"/><a:tailEnd type="none" w="med" len="med"/></a:lnR><a:lnB w="12700" cap="flat" cmpd="sng" algn="ctr"><a:solidFill><a:schemeClr val="bg1"><a:lumMod val="50000"/></a:schemeClr></a:solidFill><a:prstDash val="solid"/><a:round/><a:headEnd type="none" w="med" len="med"/><a:tailEnd type="none" w="med" len="med"/></a:lnB></a:tcPr></a:tc><a:extLst><a:ext uri="{0D108BD9-81ED-4DB2-BD59-A6C34878D82A}"><a16:rowId xmlns:a16="http://schemas.microsoft.com/office/drawing/2014/main" val="4205083761"/></a:ext></a:extLst></a:tr><a:tr h="428576"><a:tc><a:txBody><a:bodyPr/><a:lstStyle/><a:p><a:pPr algn="l"/><a:r><a:rPr lang="en-US" sz="1500" dirty="0"><a:solidFill><a:schemeClr val="tx1"/></a:solidFill></a:rPr><a:t>Age (years)</a:t></a:r><a:r><a:rPr lang="en-US" sz="1500" baseline="30000" dirty="0"><a:solidFill><a:schemeClr val="tx1"/></a:solidFill></a:rPr><a:t>~</a:t></a:r><a:endParaRPr lang="en-US" sz="1500" dirty="0"><a:solidFill><a:schemeClr val="tx1"/></a:solidFill></a:endParaRPr></a:p></a:txBody><a:tcPr anchor="ctr"><a:lnL w="19050" cap="flat" cmpd="sng" algn="ctr"><a:solidFill><a:schemeClr val="tx1"/></a:solidFill><a:prstDash val="solid"/><a:round/><a:headEnd type="none" w="med" len="med"/><a:tailEnd type="none" w="med" len="med"/></a:lnL><a:lnR w="19050" cap="flat" cmpd="sng" algn="ctr"><a:solidFill><a:schemeClr val="tx1"/></a:solidFill><a:prstDash val="solid"/><a:round/><a:headEnd type="none" w="med" len="med"/><a:tailEnd type="none" w="med" len="med"/></a:lnR><a:lnT w="12700" cap="flat" cmpd="sng" algn="ctr"><a:solidFill><a:schemeClr val="bg1"><a:lumMod val="50000"/></a:schemeClr></a:solidFill><a:prstDash val="solid"/><a:round/><a:headEnd type="none" w="med" len="med"/><a:tailEnd type="none" w="med" len="med"/></a:lnT><a:lnB w="12700" cap="flat" cmpd="sng" algn="ctr"><a:solidFill><a:schemeClr val="bg1"><a:lumMod val="50000"/></a:schemeClr></a:solidFill><a:prstDash val="solid"/><a:round/><a:headEnd type="none" w="med" len="med"/><a:tailEnd type="none" w="med" len="med"/></a:lnB></a:tcPr></a:tc><a:tc><a:txBody><a:bodyPr/><a:lstStyle/><a:p><a:pPr algn="ctr"/><a:r><a:rPr lang="en-US" sz="1500" dirty="0"><a:solidFill><a:schemeClr val="tx1"/></a:solidFill></a:rPr><a:t>63.9 (15.4)</a:t></a:r></a:p></a:txBody><a:tcPr anchor="ctr"><a:lnL w="19050" cap="flat" cmpd="sng" algn="ctr"><a:solidFill><a:schemeClr val="tx1"/></a:solidFill><a:prstDash val="solid"/><a:round/><a:headEnd type="none" w="med" len="med"/><a:tailEnd type="none" w="med" len="med"/></a:lnL><a:lnR w="12700" cap="flat" cmpd="sng" algn="ctr"><a:solidFill><a:schemeClr val="bg1"><a:lumMod val="50000"/></a:schemeClr></a:solidFill><a:prstDash val="solid"/><a:round/><a:headEnd type="none" w="med" len="med"/><a:tailEnd type="none" w="med" len="med"/></a:lnR><a:lnT w="12700" cap="flat" cmpd="sng" algn="ctr"><a:solidFill><a:schemeClr val="bg1"><a:lumMod val="50000"/></a:schemeClr></a:solidFill><a:prstDash val="solid"/><a:round/><a:headEnd type="none" w="med" len="med"/><a:tailEnd type="none" w="med" len="med"/></a:lnT><a:lnB w="12700" cap="flat" cmpd="sng" algn="ctr"><a:solidFill><a:schemeClr val="bg1"><a:lumMod val="50000"/></a:schemeClr></a:solidFill><a:prstDash val="solid"/><a:round/><a:headEnd type="none" w="med" len="med"/><a:tailEnd type="none" w="med" len="med"/></a:lnB></a:tcPr></a:tc><a:tc><a:txBody><a:bodyPr/><a:lstStyle/><a:p><a:pPr algn="ctr"/><a:r><a:rPr lang="en-US" sz="1500" dirty="0"><a:solidFill><a:schemeClr val="tx1"/></a:solidFill></a:rPr><a:t>58.2 (12.7)</a:t></a:r></a:p></a:txBody><a:tcPr anchor="ctr"><a:lnL w="12700" cap="flat" cmpd="sng" algn="ctr"><a:solidFill><a:schemeClr val="bg1"><a:lumMod val="50000"/></a:schemeClr></a:solidFill><a:prstDash val="solid"/><a:round/><a:headEnd type="none" w="med" len="med"/><a:tailEnd type="none" w="med" len="med"/></a:lnL><a:lnR w="12700" cap="flat" cmpd="sng" algn="ctr"><a:solidFill><a:schemeClr val="bg1"><a:lumMod val="50000"/></a:schemeClr></a:solidFill><a:prstDash val="solid"/><a:round/><a:headEnd type="none" w="med" len="med"/><a:tailEnd type="none" w="med" len="med"/></a:lnR><a:lnT w="12700" cap="flat" cmpd="sng" algn="ctr"><a:solidFill><a:schemeClr val="bg1"><a:lumMod val="50000"/></a:schemeClr></a:solidFill><a:prstDash val="solid"/><a:round/><a:headEnd type="none" w="med" len="med"/><a:tailEnd type="none" w="med" len="med"/></a:lnT><a:lnB w="12700" cap="flat" cmpd="sng" algn="ctr"><a:solidFill><a:schemeClr val="bg1"><a:lumMod val="50000"/></a:schemeClr></a:solidFill><a:prstDash val="solid"/><a:round/><a:headEnd type="none" w="med" len="med"/><a:tailEnd type="none" w="med" len="med"/></a:lnB></a:tcPr></a:tc><a:tc><a:txBody><a:bodyPr/><a:lstStyle/><a:p><a:pPr algn="l"/><a:r><a:rPr lang="en-US" sz="1500" dirty="0"><a:solidFill><a:schemeClr val="tx1"/></a:solidFill></a:rPr><a:t>0.17</a:t></a:r></a:p></a:txBody><a:tcPr anchor="ctr"><a:lnL w="12700" cap="flat" cmpd="sng" algn="ctr"><a:solidFill><a:schemeClr val="bg1"><a:lumMod val="50000"/></a:schemeClr></a:solidFill><a:prstDash val="solid"/><a:round/><a:headEnd type="none" w="med" len="med"/><a:tailEnd type="none" w="med" len="med"/></a:lnL><a:lnR w="19050" cap="flat" cmpd="sng" algn="ctr"><a:solidFill><a:schemeClr val="tx1"/></a:solidFill><a:prstDash val="solid"/><a:round/><a:headEnd type="none" w="med" len="med"/><a:tailEnd type="none" w="med" len="med"/></a:lnR><a:lnT w="12700" cap="flat" cmpd="sng" algn="ctr"><a:solidFill><a:schemeClr val="bg1"><a:lumMod val="50000"/></a:schemeClr></a:solidFill><a:prstDash val="solid"/><a:round/><a:headEnd type="none" w="med" len="med"/><a:tailEnd type="none" w="med" len="med"/></a:lnT><a:lnB w="12700" cap="flat" cmpd="sng" algn="ctr"><a:solidFill><a:schemeClr val="bg1"><a:lumMod val="50000"/></a:schemeClr></a:solidFill><a:prstDash val="solid"/><a:round/><a:headEnd type="none" w="med" len="med"/><a:tailEnd type="none" w="med" len="med"/></a:lnB></a:tcPr></a:tc><a:extLst><a:ext uri="{0D108BD9-81ED-4DB2-BD59-A6C34878D82A}"><a16:rowId xmlns:a16="http://schemas.microsoft.com/office/drawing/2014/main" val="3135948755"/></a:ext></a:extLst></a:tr><a:tr h="350591"><a:tc><a:txBody><a:bodyPr/><a:lstStyle/><a:p><a:pPr algn="l"/><a:r><a:rPr lang="en-US" sz="1500" dirty="0"><a:solidFill><a:schemeClr val="tx1"/></a:solidFill></a:rPr><a:t>Gender - Male</a:t></a:r></a:p></a:txBody><a:tcPr anchor="ctr"><a:lnL w="19050" cap="flat" cmpd="sng" algn="ctr"><a:solidFill><a:schemeClr val="tx1"/></a:solidFill><a:prstDash val="solid"/><a:round/><a:headEnd type="none" w="med" len="med"/><a:tailEnd type="none" w="med" len="med"/></a:lnL><a:lnR w="19050" cap="flat" cmpd="sng" algn="ctr"><a:solidFill><a:schemeClr val="tx1"/></a:solidFill><a:prstDash val="solid"/><a:round/><a:headEnd type="none" w="med" len="med"/><a:tailEnd type="none" w="med" len="med"/></a:lnR><a:lnT w="12700" cap="flat" cmpd="sng" algn="ctr"><a:solidFill><a:schemeClr val="bg1"><a:lumMod val="50000"/></a:schemeClr></a:solidFill><a:prstDash val="solid"/><a:round/><a:headEnd type="none" w="med" len="med"/><a:tailEnd type="none" w="med" len="med"/></a:lnT><a:lnB w="12700" cap="flat" cmpd="sng" algn="ctr"><a:solidFill><a:schemeClr val="bg1"><a:lumMod val="50000"/></a:schemeClr></a:solidFill><a:prstDash val="solid"/><a:round/><a:headEnd type="none" w="med" len="med"/><a:tailEnd type="none" w="med" len="med"/></a:lnB></a:tcPr></a:tc><a:tc><a:txBody><a:bodyPr/><a:lstStyle/><a:p><a:pPr algn="ctr"/><a:r><a:rPr lang="en-US" sz="1500" dirty="0"><a:solidFill><a:schemeClr val="tx1"/></a:solidFill></a:rPr><a:t>11 (45.8)</a:t></a:r></a:p></a:txBody><a:tcPr anchor="ctr"><a:lnL w="19050" cap="flat" cmpd="sng" algn="ctr"><a:solidFill><a:schemeClr val="tx1"/></a:solidFill><a:prstDash val="solid"/><a:round/><a:headEnd type="none" w="med" len="med"/><a:tailEnd type="none" w="med" len="med"/></a:lnL><a:lnR w="12700" cap="flat" cmpd="sng" algn="ctr"><a:solidFill><a:schemeClr val="bg1"><a:lumMod val="50000"/></a:schemeClr></a:solidFill><a:prstDash val="solid"/><a:round/><a:headEnd type="none" w="med" len="med"/><a:tailEnd type="none" w="med" len="med"/></a:lnR><a:lnT w="12700" cap="flat" cmpd="sng" algn="ctr"><a:solidFill><a:schemeClr val="bg1"><a:lumMod val="50000"/></a:schemeClr></a:solidFill><a:prstDash val="solid"/><a:round/><a:headEnd type="none" w="med" len="med"/><a:tailEnd type="none" w="med" len="med"/></a:lnT><a:lnB w="12700" cap="flat" cmpd="sng" algn="ctr"><a:solidFill><a:schemeClr val="bg1"><a:lumMod val="50000"/></a:schemeClr></a:solidFill><a:prstDash val="solid"/><a:round/><a:headEnd type="none" w="med" len="med"/><a:tailEnd type="none" w="med" len="med"/></a:lnB></a:tcPr></a:tc><a:tc><a:txBody><a:bodyPr/><a:lstStyle/><a:p><a:pPr algn="ctr"/><a:r><a:rPr lang="en-US" sz="1500" dirty="0"><a:solidFill><a:schemeClr val="tx1"/></a:solidFill></a:rPr><a:t>10 (43.5)</a:t></a:r></a:p></a:txBody><a:tcPr anchor="ctr"><a:lnL w="12700" cap="flat" cmpd="sng" algn="ctr"><a:solidFill><a:schemeClr val="bg1"><a:lumMod val="50000"/></a:schemeClr></a:solidFill><a:prstDash val="solid"/><a:round/><a:headEnd type="none" w="med" len="med"/><a:tailEnd type="none" w="med" len="med"/></a:lnL><a:lnR w="12700" cap="flat" cmpd="sng" algn="ctr"><a:solidFill><a:schemeClr val="bg1"><a:lumMod val="50000"/></a:schemeClr></a:solidFill><a:prstDash val="solid"/><a:round/><a:headEnd type="none" w="med" len="med"/><a:tailEnd type="none" w="med" len="med"/></a:lnR><a:lnT w="12700" cap="flat" cmpd="sng" algn="ctr"><a:solidFill><a:schemeClr val="bg1"><a:lumMod val="50000"/></a:schemeClr></a:solidFill><a:prstDash val="solid"/><a:round/><a:headEnd type="none" w="med" len="med"/><a:tailEnd type="none" w="med" len="med"/></a:lnT><a:lnB w="12700" cap="flat" cmpd="sng" algn="ctr"><a:solidFill><a:schemeClr val="bg1"><a:lumMod val="50000"/></a:schemeClr></a:solidFill><a:prstDash val="solid"/><a:round/><a:headEnd type="none" w="med" len="med"/><a:tailEnd type="none" w="med" len="med"/></a:lnB></a:tcPr></a:tc><a:tc><a:txBody><a:bodyPr/><a:lstStyle/><a:p><a:pPr algn="l"/><a:r><a:rPr lang="en-US" sz="1500" dirty="0"><a:solidFill><a:schemeClr val="tx1"/></a:solidFill></a:rPr><a:t>0.99</a:t></a:r></a:p></a:txBody><a:tcPr anchor="ctr"><a:lnL w="12700" cap="flat" cmpd="sng" algn="ctr"><a:solidFill><a:schemeClr val="bg1"><a:lumMod val="50000"/></a:schemeClr></a:solidFill><a:prstDash val="solid"/><a:round/><a:headEnd type="none" w="med" len="med"/><a:tailEnd type="none" w="med" len="med"/></a:lnL><a:lnR w="19050" cap="flat" cmpd="sng" algn="ctr"><a:solidFill><a:schemeClr val="tx1"/></a:solidFill><a:prstDash val="solid"/><a:round/><a:headEnd type="none" w="med" len="med"/><a:tailEnd type="none" w="med" len="med"/></a:lnR><a:lnT w="12700" cap="flat" cmpd="sng" algn="ctr"><a:solidFill><a:schemeClr val="bg1"><a:lumMod val="50000"/></a:schemeClr></a:solidFill><a:prstDash val="solid"/><a:round/><a:headEnd type="none" w="med" len="med"/><a:tailEnd type="none" w="med" len="med"/></a:lnT><a:lnB w="12700" cap="flat" cmpd="sng" algn="ctr"><a:solidFill><a:schemeClr val="bg1"><a:lumMod val="50000"/></a:schemeClr></a:solidFill><a:prstDash val="solid"/><a:round/><a:headEnd type="none" w="med" len="med"/><a:tailEnd type="none" w="med" len="med"/></a:lnB></a:tcPr></a:tc><a:extLst><a:ext uri="{0D108BD9-81ED-4DB2-BD59-A6C34878D82A}"><a16:rowId xmlns:a16="http://schemas.microsoft.com/office/drawing/2014/main" val="2137540433"/></a:ext></a:extLst></a:tr><a:tr h="668828"><a:tc><a:txBody><a:bodyPr/><a:lstStyle/><a:p><a:pPr algn="l"/><a:r><a:rPr lang="en-US" sz="1500" dirty="0"><a:solidFill><a:schemeClr val="tx1"/></a:solidFill></a:rPr><a:t>Presentation</a:t></a:r></a:p><a:p><a:pPr lvl="1" algn="l"/><a:r><a:rPr lang="en-US" sz="1500" dirty="0"><a:solidFill><a:schemeClr val="tx1"/></a:solidFill></a:rPr><a:t>Primary</a:t></a:r></a:p><a:p><a:pPr lvl="1" algn="l"/><a:r><a:rPr lang="en-US" sz="1500" dirty="0"><a:solidFill><a:schemeClr val="tx1"/></a:solidFill></a:rPr><a:t>Recurrent</a:t></a:r></a:p></a:txBody><a:tcPr anchor="ctr"><a:lnL w="19050" cap="flat" cmpd="sng" algn="ctr"><a:solidFill><a:schemeClr val="tx1"/></a:solidFill><a:prstDash val="solid"/><a:round/><a:headEnd type="none" w="med" len="med"/><a:tailEnd type="none" w="med" len="med"/></a:lnL><a:lnR w="19050" cap="flat" cmpd="sng" algn="ctr"><a:solidFill><a:schemeClr val="tx1"/></a:solidFill><a:prstDash val="solid"/><a:round/><a:headEnd type="none" w="med" len="med"/><a:tailEnd type="none" w="med" len="med"/></a:lnR><a:lnT w="12700" cap="flat" cmpd="sng" algn="ctr"><a:solidFill><a:schemeClr val="bg1"><a:lumMod val="50000"/></a:schemeClr></a:solidFill><a:prstDash val="solid"/><a:round/><a:headEnd type="none" w="med" len="med"/><a:tailEnd type="none" w="med" len="med"/></a:lnT><a:lnB w="12700" cap="flat" cmpd="sng" algn="ctr"><a:solidFill><a:schemeClr val="bg1"><a:lumMod val="50000"/></a:schemeClr></a:solidFill><a:prstDash val="solid"/><a:round/><a:headEnd type="none" w="med" len="med"/><a:tailEnd type="none" w="med" len="med"/></a:lnB></a:tcPr></a:tc><a:tc><a:txBody><a:bodyPr/><a:lstStyle/><a:p><a:pPr algn="ctr"/><a:endParaRPr lang="en-US" sz="1500" dirty="0"><a:solidFill><a:schemeClr val="tx1"/></a:solidFill></a:endParaRPr></a:p><a:p><a:pPr algn="ctr"/><a:r><a:rPr lang="en-US" sz="1500" dirty="0"><a:solidFill><a:schemeClr val="tx1"/></a:solidFill></a:rPr><a:t>13 (54.2)</a:t></a:r></a:p><a:p><a:pPr algn="ctr"/><a:r><a:rPr lang="en-US" sz="1500" dirty="0"><a:solidFill><a:schemeClr val="tx1"/></a:solidFill></a:rPr><a:t>11 (45.8)</a:t></a:r></a:p></a:txBody><a:tcPr anchor="ctr"><a:lnL w="19050" cap="flat" cmpd="sng" algn="ctr"><a:solidFill><a:schemeClr val="tx1"/></a:solidFill><a:prstDash val="solid"/><a:round/><a:headEnd type="none" w="med" len="med"/><a:tailEnd type="none" w="med" len="med"/></a:lnL><a:lnR w="12700" cap="flat" cmpd="sng" algn="ctr"><a:solidFill><a:schemeClr val="bg1"><a:lumMod val="50000"/></a:schemeClr></a:solidFill><a:prstDash val="solid"/><a:round/><a:headEnd type="none" w="med" len="med"/><a:tailEnd type="none" w="med" len="med"/></a:lnR><a:lnT w="12700" cap="flat" cmpd="sng" algn="ctr"><a:solidFill><a:schemeClr val="bg1"><a:lumMod val="50000"/></a:schemeClr></a:solidFill><a:prstDash val="solid"/><a:round/><a:headEnd type="none" w="med" len="med"/><a:tailEnd type="none" w="med" len="med"/></a:lnT><a:lnB w="12700" cap="flat" cmpd="sng" algn="ctr"><a:solidFill><a:schemeClr val="bg1"><a:lumMod val="50000"/></a:schemeClr></a:solidFill><a:prstDash val="solid"/><a:round/><a:headEnd type="none" w="med" len="med"/><a:tailEnd type="none" w="med" len="med"/></a:lnB></a:tcPr></a:tc><a:tc><a:txBody><a:bodyPr/><a:lstStyle/><a:p><a:pPr algn="ctr"/><a:endParaRPr lang="en-US" sz="1500" dirty="0"><a:solidFill><a:schemeClr val="tx1"/></a:solidFill></a:endParaRPr></a:p><a:p><a:pPr algn="ctr"/><a:r><a:rPr lang="en-US" sz="1500" dirty="0"><a:solidFill><a:schemeClr val="tx1"/></a:solidFill></a:rPr><a:t>16 (69.6)</a:t></a:r></a:p><a:p><a:pPr algn="ctr"/><a:r><a:rPr lang="en-US" sz="1500" dirty="0"><a:solidFill><a:schemeClr val="tx1"/></a:solidFill></a:rPr><a:t>7 (30.4)</a:t></a:r></a:p></a:txBody><a:tcPr anchor="ctr"><a:lnL w="12700" cap="flat" cmpd="sng" algn="ctr"><a:solidFill><a:schemeClr val="bg1"><a:lumMod val="50000"/></a:schemeClr></a:solidFill><a:prstDash val="solid"/><a:round/><a:headEnd type="none" w="med" len="med"/><a:tailEnd type="none" w="med" len="med"/></a:lnL><a:lnR w="12700" cap="flat" cmpd="sng" algn="ctr"><a:solidFill><a:schemeClr val="bg1"><a:lumMod val="50000"/></a:schemeClr></a:solidFill><a:prstDash val="solid"/><a:round/><a:headEnd type="none" w="med" len="med"/><a:tailEnd type="none" w="med" len="med"/></a:lnR><a:lnT w="12700" cap="flat" cmpd="sng" algn="ctr"><a:solidFill><a:schemeClr val="bg1"><a:lumMod val="50000"/></a:schemeClr></a:solidFill><a:prstDash val="solid"/><a:round/><a:headEnd type="none" w="med" len="med"/><a:tailEnd type="none" w="med" len="med"/></a:lnT><a:lnB w="12700" cap="flat" cmpd="sng" algn="ctr"><a:solidFill><a:schemeClr val="bg1"><a:lumMod val="50000"/></a:schemeClr></a:solidFill><a:prstDash val="solid"/><a:round/><a:headEnd type="none" w="med" len="med"/><a:tailEnd type="none" w="med" len="med"/></a:lnB></a:tcPr></a:tc><a:tc><a:txBody><a:bodyPr/><a:lstStyle/><a:p><a:pPr algn="l"/><a:r><a:rPr lang="en-US" sz="1500" dirty="0"><a:solidFill><a:schemeClr val="tx1"/></a:solidFill></a:rPr><a:t>0.37</a:t></a:r></a:p></a:txBody><a:tcPr anchor="ctr"><a:lnL w="12700" cap="flat" cmpd="sng" algn="ctr"><a:solidFill><a:schemeClr val="bg1"><a:lumMod val="50000"/></a:schemeClr></a:solidFill><a:prstDash val="solid"/><a:round/><a:headEnd type="none" w="med" len="med"/><a:tailEnd type="none" w="med" len="med"/></a:lnL><a:lnR w="19050" cap="flat" cmpd="sng" algn="ctr"><a:solidFill><a:schemeClr val="tx1"/></a:solidFill><a:prstDash val="solid"/><a:round/><a:headEnd type="none" w="med" len="med"/><a:tailEnd type="none" w="med" len="med"/></a:lnR><a:lnT w="12700" cap="flat" cmpd="sng" algn="ctr"><a:solidFill><a:schemeClr val="bg1"><a:lumMod val="50000"/></a:schemeClr></a:solidFill><a:prstDash val="solid"/><a:round/><a:headEnd type="none" w="med" len="med"/><a:tailEnd type="none" w="med" len="med"/></a:lnT><a:lnB w="12700" cap="flat" cmpd="sng" algn="ctr"><a:solidFill><a:schemeClr val="bg1"><a:lumMod val="50000"/></a:schemeClr></a:solidFill><a:prstDash val="solid"/><a:round/><a:headEnd type="none" w="med" len="med"/><a:tailEnd type="none" w="med" len="med"/></a:lnB></a:tcPr></a:tc><a:extLst><a:ext uri="{0D108BD9-81ED-4DB2-BD59-A6C34878D82A}"><a16:rowId xmlns:a16="http://schemas.microsoft.com/office/drawing/2014/main" val="671501584"/></a:ext></a:extLst></a:tr><a:tr h="668828"><a:tc><a:txBody><a:bodyPr/><a:lstStyle/><a:p><a:pPr algn="l"/><a:r><a:rPr lang="en-US" sz="1500" dirty="0"><a:solidFill><a:schemeClr val="tx1"/></a:solidFill></a:rPr><a:t>Histology</a:t></a:r></a:p><a:p><a:pPr lvl="1" algn="l"/><a:r><a:rPr lang="en-US" sz="1500" dirty="0"><a:solidFill><a:schemeClr val="tx1"/></a:solidFill></a:rPr><a:t>DD</a:t></a:r></a:p><a:p><a:pPr lvl="1" algn="l"/><a:r><a:rPr lang="en-US" sz="1500" dirty="0"><a:solidFill><a:schemeClr val="tx1"/></a:solidFill></a:rPr><a:t>WD</a:t></a:r></a:p></a:txBody><a:tcPr anchor="ctr"><a:lnL w="19050" cap="flat" cmpd="sng" algn="ctr"><a:solidFill><a:schemeClr val="tx1"/></a:solidFill><a:prstDash val="solid"/><a:round/><a:headEnd type="none" w="med" len="med"/><a:tailEnd type="none" w="med" len="med"/></a:lnL><a:lnR w="19050" cap="flat" cmpd="sng" algn="ctr"><a:solidFill><a:schemeClr val="tx1"/></a:solidFill><a:prstDash val="solid"/><a:round/><a:headEnd type="none" w="med" len="med"/><a:tailEnd type="none" w="med" len="med"/></a:lnR><a:lnT w="12700" cap="flat" cmpd="sng" algn="ctr"><a:solidFill><a:schemeClr val="bg1"><a:lumMod val="50000"/></a:schemeClr></a:solidFill><a:prstDash val="solid"/><a:round/><a:headEnd type="none" w="med" len="med"/><a:tailEnd type="none" w="med" len="med"/></a:lnT><a:lnB w="12700" cap="flat" cmpd="sng" algn="ctr"><a:solidFill><a:schemeClr val="bg1"><a:lumMod val="50000"/></a:schemeClr></a:solidFill><a:prstDash val="solid"/><a:round/><a:headEnd type="none" w="med" len="med"/><a:tailEnd type="none" w="med" len="med"/></a:lnB></a:tcPr></a:tc><a:tc><a:txBody><a:bodyPr/><a:lstStyle/><a:p><a:pPr algn="ctr"/><a:endParaRPr lang="en-US" sz="1500" dirty="0"><a:solidFill><a:schemeClr val="tx1"/></a:solidFill></a:endParaRPr></a:p><a:p><a:pPr algn="ctr"/><a:r><a:rPr lang="en-US" sz="1500" dirty="0"><a:solidFill><a:schemeClr val="tx1"/></a:solidFill></a:rPr><a:t>13 (54.2)</a:t></a:r></a:p><a:p><a:pPr algn="ctr"/><a:r><a:rPr lang="en-US" sz="1500" dirty="0"><a:solidFill><a:schemeClr val="tx1"/></a:solidFill></a:rPr><a:t>11 (45.8)</a:t></a:r></a:p></a:txBody><a:tcPr anchor="ctr"><a:lnL w="19050" cap="flat" cmpd="sng" algn="ctr"><a:solidFill><a:schemeClr val="tx1"/></a:solidFill><a:prstDash val="solid"/><a:round/><a:headEnd type="none" w="med" len="med"/><a:tailEnd type="none" w="med" len="med"/></a:lnL><a:lnR w="12700" cap="flat" cmpd="sng" algn="ctr"><a:solidFill><a:schemeClr val="bg1"><a:lumMod val="50000"/></a:schemeClr></a:solidFill><a:prstDash val="solid"/><a:round/><a:headEnd type="none" w="med" len="med"/><a:tailEnd type="none" w="med" len="med"/></a:lnR><a:lnT w="12700" cap="flat" cmpd="sng" algn="ctr"><a:solidFill><a:schemeClr val="bg1"><a:lumMod val="50000"/></a:schemeClr></a:solidFill><a:prstDash val="solid"/><a:round/><a:headEnd type="none" w="med" len="med"/><a:tailEnd type="none" w="med" len="med"/></a:lnT><a:lnB w="12700" cap="flat" cmpd="sng" algn="ctr"><a:solidFill><a:schemeClr val="bg1"><a:lumMod val="50000"/></a:schemeClr></a:solidFill><a:prstDash val="solid"/><a:round/><a:headEnd type="none" w="med" len="med"/><a:tailEnd type="none" w="med" len="med"/></a:lnB></a:tcPr></a:tc><a:tc><a:txBody><a:bodyPr/><a:lstStyle/><a:p><a:pPr algn="ctr"/><a:endParaRPr lang="en-US" sz="1500" dirty="0"><a:solidFill><a:schemeClr val="tx1"/></a:solidFill></a:endParaRPr></a:p><a:p><a:pPr algn="ctr"/><a:r><a:rPr lang="en-US" sz="1500" dirty="0"><a:solidFill><a:schemeClr val="tx1"/></a:solidFill></a:rPr><a:t>5 (21.7)</a:t></a:r></a:p><a:p><a:pPr algn="ctr"/><a:r><a:rPr lang="en-US" sz="1500" dirty="0"><a:solidFill><a:schemeClr val="tx1"/></a:solidFill></a:rPr><a:t>18 (78.3)</a:t></a:r></a:p></a:txBody><a:tcPr anchor="ctr"><a:lnL w="12700" cap="flat" cmpd="sng" algn="ctr"><a:solidFill><a:schemeClr val="bg1"><a:lumMod val="50000"/></a:schemeClr></a:solidFill><a:prstDash val="solid"/><a:round/><a:headEnd type="none" w="med" len="med"/><a:tailEnd type="none" w="med" len="med"/></a:lnL><a:lnR w="12700" cap="flat" cmpd="sng" algn="ctr"><a:solidFill><a:schemeClr val="bg1"><a:lumMod val="50000"/></a:schemeClr></a:solidFill><a:prstDash val="solid"/><a:round/><a:headEnd type="none" w="med" len="med"/><a:tailEnd type="none" w="med" len="med"/></a:lnR><a:lnT w="12700" cap="flat" cmpd="sng" algn="ctr"><a:solidFill><a:schemeClr val="bg1"><a:lumMod val="50000"/></a:schemeClr></a:solidFill><a:prstDash val="solid"/><a:round/><a:headEnd type="none" w="med" len="med"/><a:tailEnd type="none" w="med" len="med"/></a:lnT><a:lnB w="12700" cap="flat" cmpd="sng" algn="ctr"><a:solidFill><a:schemeClr val="bg1"><a:lumMod val="50000"/></a:schemeClr></a:solidFill><a:prstDash val="solid"/><a:round/><a:headEnd type="none" w="med" len="med"/><a:tailEnd type="none" w="med" len="med"/></a:lnB></a:tcPr></a:tc><a:tc><a:txBody><a:bodyPr/><a:lstStyle/><a:p><a:pPr algn="l"/><a:r><a:rPr lang="en-US" sz="1500" dirty="0"><a:solidFill><a:schemeClr val="tx1"/></a:solidFill></a:rPr><a:t>0.036*</a:t></a:r></a:p></a:txBody><a:tcPr anchor="ctr"><a:lnL w="12700" cap="flat" cmpd="sng" algn="ctr"><a:solidFill><a:schemeClr val="bg1"><a:lumMod val="50000"/></a:schemeClr></a:solidFill><a:prstDash val="solid"/><a:round/><a:headEnd type="none" w="med" len="med"/><a:tailEnd type="none" w="med" len="med"/></a:lnL><a:lnR w="19050" cap="flat" cmpd="sng" algn="ctr"><a:solidFill><a:schemeClr val="tx1"/></a:solidFill><a:prstDash val="solid"/><a:round/><a:headEnd type="none" w="med" len="med"/><a:tailEnd type="none" w="med" len="med"/></a:lnR><a:lnT w="12700" cap="flat" cmpd="sng" algn="ctr"><a:solidFill><a:schemeClr val="bg1"><a:lumMod val="50000"/></a:schemeClr></a:solidFill><a:prstDash val="solid"/><a:round/><a:headEnd type="none" w="med" len="med"/><a:tailEnd type="none" w="med" len="med"/></a:lnT><a:lnB w="12700" cap="flat" cmpd="sng" algn="ctr"><a:solidFill><a:schemeClr val="bg1"><a:lumMod val="50000"/></a:schemeClr></a:solidFill><a:prstDash val="solid"/><a:round/><a:headEnd type="none" w="med" len="med"/><a:tailEnd type="none" w="med" len="med"/></a:lnB></a:tcPr></a:tc><a:extLst><a:ext uri="{0D108BD9-81ED-4DB2-BD59-A6C34878D82A}"><a16:rowId xmlns:a16="http://schemas.microsoft.com/office/drawing/2014/main" val="3076313755"/></a:ext></a:extLst></a:tr><a:tr h="668828"><a:tc><a:txBody><a:bodyPr/><a:lstStyle/><a:p><a:pPr algn="l"/><a:r><a:rPr lang="en-US" sz="1500" dirty="0"><a:solidFill><a:schemeClr val="tx1"/></a:solidFill></a:rPr><a:t>Tumor Location</a:t></a:r></a:p><a:p><a:pPr lvl="1" algn="l"/><a:r><a:rPr lang="en-US" sz="1500" dirty="0"><a:solidFill><a:schemeClr val="tx1"/></a:solidFill></a:rPr><a:t>RP</a:t></a:r></a:p><a:p><a:pPr lvl="1" algn="l"/><a:r><a:rPr lang="en-US" sz="1500" dirty="0"><a:solidFill><a:schemeClr val="tx1"/></a:solidFill></a:rPr><a:t>Extremity</a:t></a:r></a:p></a:txBody><a:tcPr anchor="ctr"><a:lnL w="19050" cap="flat" cmpd="sng" algn="ctr"><a:solidFill><a:schemeClr val="tx1"/></a:solidFill><a:prstDash val="solid"/><a:round/><a:headEnd type="none" w="med" len="med"/><a:tailEnd type="none" w="med" len="med"/></a:lnL><a:lnR w="19050" cap="flat" cmpd="sng" algn="ctr"><a:solidFill><a:schemeClr val="tx1"/></a:solidFill><a:prstDash val="solid"/><a:round/><a:headEnd type="none" w="med" len="med"/><a:tailEnd type="none" w="med" len="med"/></a:lnR><a:lnT w="12700" cap="flat" cmpd="sng" algn="ctr"><a:solidFill><a:schemeClr val="bg1"><a:lumMod val="50000"/></a:schemeClr></a:solidFill><a:prstDash val="solid"/><a:round/><a:headEnd type="none" w="med" len="med"/><a:tailEnd type="none" w="med" len="med"/></a:lnT><a:lnB w="12700" cap="flat" cmpd="sng" algn="ctr"><a:solidFill><a:schemeClr val="bg1"><a:lumMod val="50000"/></a:schemeClr></a:solidFill><a:prstDash val="solid"/><a:round/><a:headEnd type="none" w="med" len="med"/><a:tailEnd type="none" w="med" len="med"/></a:lnB></a:tcPr></a:tc><a:tc><a:txBody><a:bodyPr/><a:lstStyle/><a:p><a:pPr algn="ctr"/><a:endParaRPr lang="en-US" sz="1500" dirty="0"><a:solidFill><a:schemeClr val="tx1"/></a:solidFill></a:endParaRPr></a:p><a:p><a:pPr algn="ctr"/><a:r><a:rPr lang="en-US" sz="1500" dirty="0"><a:solidFill><a:schemeClr val="tx1"/></a:solidFill></a:rPr><a:t>20 (83.3)</a:t></a:r></a:p><a:p><a:pPr algn="ctr"/><a:r><a:rPr lang="en-US" sz="1500" dirty="0"><a:solidFill><a:schemeClr val="tx1"/></a:solidFill></a:rPr><a:t>4 (16.7)</a:t></a:r></a:p></a:txBody><a:tcPr anchor="ctr"><a:lnL w="19050" cap="flat" cmpd="sng" algn="ctr"><a:solidFill><a:schemeClr val="tx1"/></a:solidFill><a:prstDash val="solid"/><a:round/><a:headEnd type="none" w="med" len="med"/><a:tailEnd type="none" w="med" len="med"/></a:lnL><a:lnR w="12700" cap="flat" cmpd="sng" algn="ctr"><a:solidFill><a:schemeClr val="bg1"><a:lumMod val="50000"/></a:schemeClr></a:solidFill><a:prstDash val="solid"/><a:round/><a:headEnd type="none" w="med" len="med"/><a:tailEnd type="none" w="med" len="med"/></a:lnR><a:lnT w="12700" cap="flat" cmpd="sng" algn="ctr"><a:solidFill><a:schemeClr val="bg1"><a:lumMod val="50000"/></a:schemeClr></a:solidFill><a:prstDash val="solid"/><a:round/><a:headEnd type="none" w="med" len="med"/><a:tailEnd type="none" w="med" len="med"/></a:lnT><a:lnB w="12700" cap="flat" cmpd="sng" algn="ctr"><a:solidFill><a:schemeClr val="bg1"><a:lumMod val="50000"/></a:schemeClr></a:solidFill><a:prstDash val="solid"/><a:round/><a:headEnd type="none" w="med" len="med"/><a:tailEnd type="none" w="med" len="med"/></a:lnB></a:tcPr></a:tc><a:tc><a:txBody><a:bodyPr/><a:lstStyle/><a:p><a:pPr algn="ctr"/><a:endParaRPr lang="en-US" sz="1500" dirty="0"><a:solidFill><a:schemeClr val="tx1"/></a:solidFill></a:endParaRPr></a:p><a:p><a:pPr algn="ctr"/><a:r><a:rPr lang="en-US" sz="1500" dirty="0"><a:solidFill><a:schemeClr val="tx1"/></a:solidFill></a:rPr><a:t>13 (56.5)</a:t></a:r></a:p><a:p><a:pPr algn="ctr"/><a:r><a:rPr lang="en-US" sz="1500" dirty="0"><a:solidFill><a:schemeClr val="tx1"/></a:solidFill></a:rPr><a:t>10 (43.5)</a:t></a:r></a:p></a:txBody><a:tcPr anchor="ctr"><a:lnL w="12700" cap="flat" cmpd="sng" algn="ctr"><a:solidFill><a:schemeClr val="bg1"><a:lumMod val="50000"/></a:schemeClr></a:solidFill><a:prstDash val="solid"/><a:round/><a:headEnd type="none" w="med" len="med"/><a:tailEnd type="none" w="med" len="med"/></a:lnL><a:lnR w="12700" cap="flat" cmpd="sng" algn="ctr"><a:solidFill><a:schemeClr val="bg1"><a:lumMod val="50000"/></a:schemeClr></a:solidFill><a:prstDash val="solid"/><a:round/><a:headEnd type="none" w="med" len="med"/><a:tailEnd type="none" w="med" len="med"/></a:lnR><a:lnT w="12700" cap="flat" cmpd="sng" algn="ctr"><a:solidFill><a:schemeClr val="bg1"><a:lumMod val="50000"/></a:schemeClr></a:solidFill><a:prstDash val="solid"/><a:round/><a:headEnd type="none" w="med" len="med"/><a:tailEnd type="none" w="med" len="med"/></a:lnT><a:lnB w="12700" cap="flat" cmpd="sng" algn="ctr"><a:solidFill><a:schemeClr val="bg1"><a:lumMod val="50000"/></a:schemeClr></a:solidFill><a:prstDash val="solid"/><a:round/><a:headEnd type="none" w="med" len="med"/><a:tailEnd type="none" w="med" len="med"/></a:lnB></a:tcPr></a:tc><a:tc><a:txBody><a:bodyPr/><a:lstStyle/><a:p><a:pPr algn="l"/><a:r><a:rPr lang="en-US" sz="1500" dirty="0"><a:solidFill><a:schemeClr val="tx1"/></a:solidFill></a:rPr><a:t>0.060</a:t></a:r></a:p></a:txBody><a:tcPr anchor="ctr"><a:lnL w="12700" cap="flat" cmpd="sng" algn="ctr"><a:solidFill><a:schemeClr val="bg1"><a:lumMod val="50000"/></a:schemeClr></a:solidFill><a:prstDash val="solid"/><a:round/><a:headEnd type="none" w="med" len="med"/><a:tailEnd type="none" w="med" len="med"/></a:lnL><a:lnR w="19050" cap="flat" cmpd="sng" algn="ctr"><a:solidFill><a:schemeClr val="tx1"/></a:solidFill><a:prstDash val="solid"/><a:round/><a:headEnd type="none" w="med" len="med"/><a:tailEnd type="none" w="med" len="med"/></a:lnR><a:lnT w="12700" cap="flat" cmpd="sng" algn="ctr"><a:solidFill><a:schemeClr val="bg1"><a:lumMod val="50000"/></a:schemeClr></a:solidFill><a:prstDash val="solid"/><a:round/><a:headEnd type="none" w="med" len="med"/><a:tailEnd type="none" w="med" len="med"/></a:lnT><a:lnB w="12700" cap="flat" cmpd="sng" algn="ctr"><a:solidFill><a:schemeClr val="bg1"><a:lumMod val="50000"/></a:schemeClr></a:solidFill><a:prstDash val="solid"/><a:round/><a:headEnd type="none" w="med" len="med"/><a:tailEnd type="none" w="med" len="med"/></a:lnB></a:tcPr></a:tc><a:extLst><a:ext uri="{0D108BD9-81ED-4DB2-BD59-A6C34878D82A}"><a16:rowId xmlns:a16="http://schemas.microsoft.com/office/drawing/2014/main" val="2716669856"/></a:ext></a:extLst></a:tr><a:tr h="280776"><a:tc><a:txBody><a:bodyPr/><a:lstStyle/><a:p><a:pPr algn="l"/><a:r><a:rPr lang="en-US" sz="1500" dirty="0"><a:solidFill><a:schemeClr val="tx1"/></a:solidFill></a:rPr><a:t>Tumor Size (cm)</a:t></a:r><a:r><a:rPr lang="en-US" sz="1500" baseline="30000" dirty="0"><a:solidFill><a:schemeClr val="tx1"/></a:solidFill></a:rPr><a:t>~</a:t></a:r><a:endParaRPr lang="en-US" sz="1500" dirty="0"><a:solidFill><a:schemeClr val="tx1"/></a:solidFill></a:endParaRPr></a:p></a:txBody><a:tcPr anchor="ctr"><a:lnL w="19050" cap="flat" cmpd="sng" algn="ctr"><a:solidFill><a:schemeClr val="tx1"/></a:solidFill><a:prstDash val="solid"/><a:round/><a:headEnd type="none" w="med" len="med"/><a:tailEnd type="none" w="med" len="med"/></a:lnL><a:lnR w="19050" cap="flat" cmpd="sng" algn="ctr"><a:solidFill><a:schemeClr val="tx1"/></a:solidFill><a:prstDash val="solid"/><a:round/><a:headEnd type="none" w="med" len="med"/><a:tailEnd type="none" w="med" len="med"/></a:lnR><a:lnT w="12700" cap="flat" cmpd="sng" algn="ctr"><a:solidFill><a:schemeClr val="bg1"><a:lumMod val="50000"/></a:schemeClr></a:solidFill><a:prstDash val="solid"/><a:round/><a:headEnd type="none" w="med" len="med"/><a:tailEnd type="none" w="med" len="med"/></a:lnT><a:lnB w="12700" cap="flat" cmpd="sng" algn="ctr"><a:solidFill><a:schemeClr val="bg1"><a:lumMod val="50000"/></a:schemeClr></a:solidFill><a:prstDash val="solid"/><a:round/><a:headEnd type="none" w="med" len="med"/><a:tailEnd type="none" w="med" len="med"/></a:lnB></a:tcPr></a:tc><a:tc><a:txBody><a:bodyPr/><a:lstStyle/><a:p><a:pPr algn="ctr"/><a:r><a:rPr lang="en-US" sz="1500" dirty="0"><a:solidFill><a:schemeClr val="tx1"/></a:solidFill></a:rPr><a:t>18.0 (11.4)</a:t></a:r></a:p></a:txBody><a:tcPr anchor="ctr"><a:lnL w="19050" cap="flat" cmpd="sng" algn="ctr"><a:solidFill><a:schemeClr val="tx1"/></a:solidFill><a:prstDash val="solid"/><a:round/><a:headEnd type="none" w="med" len="med"/><a:tailEnd type="none" w="med" len="med"/></a:lnL><a:lnR w="12700" cap="flat" cmpd="sng" algn="ctr"><a:solidFill><a:schemeClr val="bg1"><a:lumMod val="50000"/></a:schemeClr></a:solidFill><a:prstDash val="solid"/><a:round/><a:headEnd type="none" w="med" len="med"/><a:tailEnd type="none" w="med" len="med"/></a:lnR><a:lnT w="12700" cap="flat" cmpd="sng" algn="ctr"><a:solidFill><a:schemeClr val="bg1"><a:lumMod val="50000"/></a:schemeClr></a:solidFill><a:prstDash val="solid"/><a:round/><a:headEnd type="none" w="med" len="med"/><a:tailEnd type="none" w="med" len="med"/></a:lnT><a:lnB w="12700" cap="flat" cmpd="sng" algn="ctr"><a:solidFill><a:schemeClr val="bg1"><a:lumMod val="50000"/></a:schemeClr></a:solidFill><a:prstDash val="solid"/><a:round/><a:headEnd type="none" w="med" len="med"/><a:tailEnd type="none" w="med" len="med"/></a:lnB></a:tcPr></a:tc><a:tc><a:txBody><a:bodyPr/><a:lstStyle/><a:p><a:pPr algn="ctr"/><a:r><a:rPr lang="en-US" sz="1500" dirty="0"><a:solidFill><a:schemeClr val="tx1"/></a:solidFill></a:rPr><a:t>19.7 (10.1)</a:t></a:r></a:p></a:txBody><a:tcPr anchor="ctr"><a:lnL w="12700" cap="flat" cmpd="sng" algn="ctr"><a:solidFill><a:schemeClr val="bg1"><a:lumMod val="50000"/></a:schemeClr></a:solidFill><a:prstDash val="solid"/><a:round/><a:headEnd type="none" w="med" len="med"/><a:tailEnd type="none" w="med" len="med"/></a:lnL><a:lnR w="12700" cap="flat" cmpd="sng" algn="ctr"><a:solidFill><a:schemeClr val="bg1"><a:lumMod val="50000"/></a:schemeClr></a:solidFill><a:prstDash val="solid"/><a:round/><a:headEnd type="none" w="med" len="med"/><a:tailEnd type="none" w="med" len="med"/></a:lnR><a:lnT w="12700" cap="flat" cmpd="sng" algn="ctr"><a:solidFill><a:schemeClr val="bg1"><a:lumMod val="50000"/></a:schemeClr></a:solidFill><a:prstDash val="solid"/><a:round/><a:headEnd type="none" w="med" len="med"/><a:tailEnd type="none" w="med" len="med"/></a:lnT><a:lnB w="12700" cap="flat" cmpd="sng" algn="ctr"><a:solidFill><a:schemeClr val="bg1"><a:lumMod val="50000"/></a:schemeClr></a:solidFill><a:prstDash val="solid"/><a:round/><a:headEnd type="none" w="med" len="med"/><a:tailEnd type="none" w="med" len="med"/></a:lnB></a:tcPr></a:tc><a:tc><a:txBody><a:bodyPr/><a:lstStyle/><a:p><a:pPr algn="l"/><a:r><a:rPr lang="en-US" sz="1500" dirty="0"><a:solidFill><a:schemeClr val="tx1"/></a:solidFill></a:rPr><a:t>0.61</a:t></a:r></a:p></a:txBody><a:tcPr anchor="ctr"><a:lnL w="12700" cap="flat" cmpd="sng" algn="ctr"><a:solidFill><a:schemeClr val="bg1"><a:lumMod val="50000"/></a:schemeClr></a:solidFill><a:prstDash val="solid"/><a:round/><a:headEnd type="none" w="med" len="med"/><a:tailEnd type="none" w="med" len="med"/></a:lnL><a:lnR w="19050" cap="flat" cmpd="sng" algn="ctr"><a:solidFill><a:schemeClr val="tx1"/></a:solidFill><a:prstDash val="solid"/><a:round/><a:headEnd type="none" w="med" len="med"/><a:tailEnd type="none" w="med" len="med"/></a:lnR><a:lnT w="12700" cap="flat" cmpd="sng" algn="ctr"><a:solidFill><a:schemeClr val="bg1"><a:lumMod val="50000"/></a:schemeClr></a:solidFill><a:prstDash val="solid"/><a:round/><a:headEnd type="none" w="med" len="med"/><a:tailEnd type="none" w="med" len="med"/></a:lnT><a:lnB w="12700" cap="flat" cmpd="sng" algn="ctr"><a:solidFill><a:schemeClr val="bg1"><a:lumMod val="50000"/></a:schemeClr></a:solidFill><a:prstDash val="solid"/><a:round/><a:headEnd type="none" w="med" len="med"/><a:tailEnd type="none" w="med" len="med"/></a:lnB></a:tcPr></a:tc><a:extLst><a:ext uri="{0D108BD9-81ED-4DB2-BD59-A6C34878D82A}"><a16:rowId xmlns:a16="http://schemas.microsoft.com/office/drawing/2014/main" val="4212005156"/></a:ext></a:extLst></a:tr><a:tr h="472114"><a:tc><a:txBody><a:bodyPr/><a:lstStyle/><a:p><a:pPr algn="l"/><a:r><a:rPr lang="en-US" sz="1500" dirty="0"><a:solidFill><a:schemeClr val="tx1"/></a:solidFill></a:rPr><a:t>Neoadjuvant Chemotherapy</a:t></a:r></a:p></a:txBody><a:tcPr anchor="ctr"><a:lnL w="19050" cap="flat" cmpd="sng" algn="ctr"><a:solidFill><a:schemeClr val="tx1"/></a:solidFill><a:prstDash val="solid"/><a:round/><a:headEnd type="none" w="med" len="med"/><a:tailEnd type="none" w="med" len="med"/></a:lnL><a:lnR w="19050" cap="flat" cmpd="sng" algn="ctr"><a:solidFill><a:schemeClr val="tx1"/></a:solidFill><a:prstDash val="solid"/><a:round/><a:headEnd type="none" w="med" len="med"/><a:tailEnd type="none" w="med" len="med"/></a:lnR><a:lnT w="12700" cap="flat" cmpd="sng" algn="ctr"><a:solidFill><a:schemeClr val="bg1"><a:lumMod val="50000"/></a:schemeClr></a:solidFill><a:prstDash val="solid"/><a:round/><a:headEnd type="none" w="med" len="med"/><a:tailEnd type="none" w="med" len="med"/></a:lnT><a:lnB w="12700" cap="flat" cmpd="sng" algn="ctr"><a:solidFill><a:schemeClr val="bg1"><a:lumMod val="50000"/></a:schemeClr></a:solidFill><a:prstDash val="solid"/><a:round/><a:headEnd type="none" w="med" len="med"/><a:tailEnd type="none" w="med" len="med"/></a:lnB></a:tcPr></a:tc><a:tc><a:txBody><a:bodyPr/><a:lstStyle/><a:p><a:pPr algn="ctr"/><a:r><a:rPr lang="en-US" sz="1500" dirty="0"><a:solidFill><a:schemeClr val="tx1"/></a:solidFill></a:rPr><a:t>3 (12.5)</a:t></a:r></a:p></a:txBody><a:tcPr anchor="ctr"><a:lnL w="19050" cap="flat" cmpd="sng" algn="ctr"><a:solidFill><a:schemeClr val="tx1"/></a:solidFill><a:prstDash val="solid"/><a:round/><a:headEnd type="none" w="med" len="med"/><a:tailEnd type="none" w="med" len="med"/></a:lnL><a:lnR w="12700" cap="flat" cmpd="sng" algn="ctr"><a:solidFill><a:schemeClr val="bg1"><a:lumMod val="50000"/></a:schemeClr></a:solidFill><a:prstDash val="solid"/><a:round/><a:headEnd type="none" w="med" len="med"/><a:tailEnd type="none" w="med" len="med"/></a:lnR><a:lnT w="12700" cap="flat" cmpd="sng" algn="ctr"><a:solidFill><a:schemeClr val="bg1"><a:lumMod val="50000"/></a:schemeClr></a:solidFill><a:prstDash val="solid"/><a:round/><a:headEnd type="none" w="med" len="med"/><a:tailEnd type="none" w="med" len="med"/></a:lnT><a:lnB w="12700" cap="flat" cmpd="sng" algn="ctr"><a:solidFill><a:schemeClr val="bg1"><a:lumMod val="50000"/></a:schemeClr></a:solidFill><a:prstDash val="solid"/><a:round/><a:headEnd type="none" w="med" len="med"/><a:tailEnd type="none" w="med" len="med"/></a:lnB></a:tcPr></a:tc><a:tc><a:txBody><a:bodyPr/><a:lstStyle/><a:p><a:pPr algn="ctr"/><a:r><a:rPr lang="en-US" sz="1500" dirty="0"><a:solidFill><a:schemeClr val="tx1"/></a:solidFill></a:rPr><a:t>5 (21.7)</a:t></a:r></a:p></a:txBody><a:tcPr anchor="ctr"><a:lnL w="12700" cap="flat" cmpd="sng" algn="ctr"><a:solidFill><a:schemeClr val="bg1"><a:lumMod val="50000"/></a:schemeClr></a:solidFill><a:prstDash val="solid"/><a:round/><a:headEnd type="none" w="med" len="med"/><a:tailEnd type="none" w="med" len="med"/></a:lnL><a:lnR w="12700" cap="flat" cmpd="sng" algn="ctr"><a:solidFill><a:schemeClr val="bg1"><a:lumMod val="50000"/></a:schemeClr></a:solidFill><a:prstDash val="solid"/><a:round/><a:headEnd type="none" w="med" len="med"/><a:tailEnd type="none" w="med" len="med"/></a:lnR><a:lnT w="12700" cap="flat" cmpd="sng" algn="ctr"><a:solidFill><a:schemeClr val="bg1"><a:lumMod val="50000"/></a:schemeClr></a:solidFill><a:prstDash val="solid"/><a:round/><a:headEnd type="none" w="med" len="med"/><a:tailEnd type="none" w="med" len="med"/></a:lnT><a:lnB w="12700" cap="flat" cmpd="sng" algn="ctr"><a:solidFill><a:schemeClr val="bg1"><a:lumMod val="50000"/></a:schemeClr></a:solidFill><a:prstDash val="solid"/><a:round/><a:headEnd type="none" w="med" len="med"/><a:tailEnd type="none" w="med" len="med"/></a:lnB></a:tcPr></a:tc><a:tc><a:txBody><a:bodyPr/><a:lstStyle/><a:p><a:pPr algn="l"/><a:r><a:rPr lang="en-US" sz="1500" dirty="0"><a:solidFill><a:schemeClr val="tx1"/></a:solidFill></a:rPr><a:t>0.46</a:t></a:r></a:p></a:txBody><a:tcPr anchor="ctr"><a:lnL w="12700" cap="flat" cmpd="sng" algn="ctr"><a:solidFill><a:schemeClr val="bg1"><a:lumMod val="50000"/></a:schemeClr></a:solidFill><a:prstDash val="solid"/><a:round/><a:headEnd type="none" w="med" len="med"/><a:tailEnd type="none" w="med" len="med"/></a:lnL><a:lnR w="19050" cap="flat" cmpd="sng" algn="ctr"><a:solidFill><a:schemeClr val="tx1"/></a:solidFill><a:prstDash val="solid"/><a:round/><a:headEnd type="none" w="med" len="med"/><a:tailEnd type="none" w="med" len="med"/></a:lnR><a:lnT w="12700" cap="flat" cmpd="sng" algn="ctr"><a:solidFill><a:schemeClr val="bg1"><a:lumMod val="50000"/></a:schemeClr></a:solidFill><a:prstDash val="solid"/><a:round/><a:headEnd type="none" w="med" len="med"/><a:tailEnd type="none" w="med" len="med"/></a:lnT><a:lnB w="12700" cap="flat" cmpd="sng" algn="ctr"><a:solidFill><a:schemeClr val="bg1"><a:lumMod val="50000"/></a:schemeClr></a:solidFill><a:prstDash val="solid"/><a:round/><a:headEnd type="none" w="med" len="med"/><a:tailEnd type="none" w="med" len="med"/></a:lnB></a:tcPr></a:tc><a:extLst><a:ext uri="{0D108BD9-81ED-4DB2-BD59-A6C34878D82A}"><a16:rowId xmlns:a16="http://schemas.microsoft.com/office/drawing/2014/main" val="1330926780"/></a:ext></a:extLst></a:tr><a:tr h="472114"><a:tc><a:txBody><a:bodyPr/><a:lstStyle/><a:p><a:pPr algn="l"/><a:r><a:rPr lang="en-US" sz="1500" dirty="0"><a:solidFill><a:schemeClr val="tx1"/></a:solidFill></a:rPr><a:t>Adjuvant Chemotherapy </a:t></a:r></a:p></a:txBody><a:tcPr anchor="ctr"><a:lnL w="19050" cap="flat" cmpd="sng" algn="ctr"><a:solidFill><a:schemeClr val="tx1"/></a:solidFill><a:prstDash val="solid"/><a:round/><a:headEnd type="none" w="med" len="med"/><a:tailEnd type="none" w="med" len="med"/></a:lnL><a:lnR w="19050" cap="flat" cmpd="sng" algn="ctr"><a:solidFill><a:schemeClr val="tx1"/></a:solidFill><a:prstDash val="solid"/><a:round/><a:headEnd type="none" w="med" len="med"/><a:tailEnd type="none" w="med" len="med"/></a:lnR><a:lnT w="12700" cap="flat" cmpd="sng" algn="ctr"><a:solidFill><a:schemeClr val="bg1"><a:lumMod val="50000"/></a:schemeClr></a:solidFill><a:prstDash val="solid"/><a:round/><a:headEnd type="none" w="med" len="med"/><a:tailEnd type="none" w="med" len="med"/></a:lnT><a:lnB w="12700" cap="flat" cmpd="sng" algn="ctr"><a:solidFill><a:schemeClr val="bg1"><a:lumMod val="50000"/></a:schemeClr></a:solidFill><a:prstDash val="solid"/><a:round/><a:headEnd type="none" w="med" len="med"/><a:tailEnd type="none" w="med" len="med"/></a:lnB></a:tcPr></a:tc><a:tc><a:txBody><a:bodyPr/><a:lstStyle/><a:p><a:pPr algn="ctr"/><a:r><a:rPr lang="en-US" sz="1500" dirty="0"><a:solidFill><a:schemeClr val="tx1"/></a:solidFill></a:rPr><a:t>9 (37.5)</a:t></a:r></a:p></a:txBody><a:tcPr anchor="ctr"><a:lnL w="19050" cap="flat" cmpd="sng" algn="ctr"><a:solidFill><a:schemeClr val="tx1"/></a:solidFill><a:prstDash val="solid"/><a:round/><a:headEnd type="none" w="med" len="med"/><a:tailEnd type="none" w="med" len="med"/></a:lnL><a:lnR w="12700" cap="flat" cmpd="sng" algn="ctr"><a:solidFill><a:schemeClr val="bg1"><a:lumMod val="50000"/></a:schemeClr></a:solidFill><a:prstDash val="solid"/><a:round/><a:headEnd type="none" w="med" len="med"/><a:tailEnd type="none" w="med" len="med"/></a:lnR><a:lnT w="12700" cap="flat" cmpd="sng" algn="ctr"><a:solidFill><a:schemeClr val="bg1"><a:lumMod val="50000"/></a:schemeClr></a:solidFill><a:prstDash val="solid"/><a:round/><a:headEnd type="none" w="med" len="med"/><a:tailEnd type="none" w="med" len="med"/></a:lnT><a:lnB w="12700" cap="flat" cmpd="sng" algn="ctr"><a:solidFill><a:schemeClr val="bg1"><a:lumMod val="50000"/></a:schemeClr></a:solidFill><a:prstDash val="solid"/><a:round/><a:headEnd type="none" w="med" len="med"/><a:tailEnd type="none" w="med" len="med"/></a:lnB></a:tcPr></a:tc><a:tc><a:txBody><a:bodyPr/><a:lstStyle/><a:p><a:pPr algn="ctr"/><a:r><a:rPr lang="en-US" sz="1500" dirty="0"><a:solidFill><a:schemeClr val="tx1"/></a:solidFill></a:rPr><a:t>2 (8.7)</a:t></a:r></a:p></a:txBody><a:tcPr anchor="ctr"><a:lnL w="12700" cap="flat" cmpd="sng" algn="ctr"><a:solidFill><a:schemeClr val="bg1"><a:lumMod val="50000"/></a:schemeClr></a:solidFill><a:prstDash val="solid"/><a:round/><a:headEnd type="none" w="med" len="med"/><a:tailEnd type="none" w="med" len="med"/></a:lnL><a:lnR w="12700" cap="flat" cmpd="sng" algn="ctr"><a:solidFill><a:schemeClr val="bg1"><a:lumMod val="50000"/></a:schemeClr></a:solidFill><a:prstDash val="solid"/><a:round/><a:headEnd type="none" w="med" len="med"/><a:tailEnd type="none" w="med" len="med"/></a:lnR><a:lnT w="12700" cap="flat" cmpd="sng" algn="ctr"><a:solidFill><a:schemeClr val="bg1"><a:lumMod val="50000"/></a:schemeClr></a:solidFill><a:prstDash val="solid"/><a:round/><a:headEnd type="none" w="med" len="med"/><a:tailEnd type="none" w="med" len="med"/></a:lnT><a:lnB w="12700" cap="flat" cmpd="sng" algn="ctr"><a:solidFill><a:schemeClr val="bg1"><a:lumMod val="50000"/></a:schemeClr></a:solidFill><a:prstDash val="solid"/><a:round/><a:headEnd type="none" w="med" len="med"/><a:tailEnd type="none" w="med" len="med"/></a:lnB></a:tcPr></a:tc><a:tc><a:txBody><a:bodyPr/><a:lstStyle/><a:p><a:pPr algn="l"/><a:r><a:rPr lang="en-US" sz="1500" dirty="0"><a:solidFill><a:schemeClr val="tx1"/></a:solidFill></a:rPr><a:t>0.036*</a:t></a:r></a:p></a:txBody><a:tcPr anchor="ctr"><a:lnL w="12700" cap="flat" cmpd="sng" algn="ctr"><a:solidFill><a:schemeClr val="bg1"><a:lumMod val="50000"/></a:schemeClr></a:solidFill><a:prstDash val="solid"/><a:round/><a:headEnd type="none" w="med" len="med"/><a:tailEnd type="none" w="med" len="med"/></a:lnL><a:lnR w="19050" cap="flat" cmpd="sng" algn="ctr"><a:solidFill><a:schemeClr val="tx1"/></a:solidFill><a:prstDash val="solid"/><a:round/><a:headEnd type="none" w="med" len="med"/><a:tailEnd type="none" w="med" len="med"/></a:lnR><a:lnT w="12700" cap="flat" cmpd="sng" algn="ctr"><a:solidFill><a:schemeClr val="bg1"><a:lumMod val="50000"/></a:schemeClr></a:solidFill><a:prstDash val="solid"/><a:round/><a:headEnd type="none" w="med" len="med"/><a:tailEnd type="none" w="med" len="med"/></a:lnT><a:lnB w="12700" cap="flat" cmpd="sng" algn="ctr"><a:solidFill><a:schemeClr val="bg1"><a:lumMod val="50000"/></a:schemeClr></a:solidFill><a:prstDash val="solid"/><a:round/><a:headEnd type="none" w="med" len="med"/><a:tailEnd type="none" w="med" len="med"/></a:lnB></a:tcPr></a:tc><a:extLst><a:ext uri="{0D108BD9-81ED-4DB2-BD59-A6C34878D82A}"><a16:rowId xmlns:a16="http://schemas.microsoft.com/office/drawing/2014/main" val="1089706413"/></a:ext></a:extLst></a:tr><a:tr h="472114"><a:tc><a:txBody><a:bodyPr/><a:lstStyle/><a:p><a:pPr algn="l"/><a:r><a:rPr lang="en-US" sz="1500" dirty="0"><a:solidFill><a:schemeClr val="tx1"/></a:solidFill></a:rPr><a:t>Radiation Therapy </a:t></a:r></a:p></a:txBody><a:tcPr anchor="ctr"><a:lnL w="19050" cap="flat" cmpd="sng" algn="ctr"><a:solidFill><a:schemeClr val="tx1"/></a:solidFill><a:prstDash val="solid"/><a:round/><a:headEnd type="none" w="med" len="med"/><a:tailEnd type="none" w="med" len="med"/></a:lnL><a:lnR w="19050" cap="flat" cmpd="sng" algn="ctr"><a:solidFill><a:schemeClr val="tx1"/></a:solidFill><a:prstDash val="solid"/><a:round/><a:headEnd type="none" w="med" len="med"/><a:tailEnd type="none" w="med" len="med"/></a:lnR><a:lnT w="12700" cap="flat" cmpd="sng" algn="ctr"><a:solidFill><a:schemeClr val="bg1"><a:lumMod val="50000"/></a:schemeClr></a:solidFill><a:prstDash val="solid"/><a:round/><a:headEnd type="none" w="med" len="med"/><a:tailEnd type="none" w="med" len="med"/></a:lnT><a:lnB w="12700" cap="flat" cmpd="sng" algn="ctr"><a:solidFill><a:schemeClr val="bg1"><a:lumMod val="50000"/></a:schemeClr></a:solidFill><a:prstDash val="solid"/><a:round/><a:headEnd type="none" w="med" len="med"/><a:tailEnd type="none" w="med" len="med"/></a:lnB></a:tcPr></a:tc><a:tc><a:txBody><a:bodyPr/><a:lstStyle/><a:p><a:pPr algn="ctr"/><a:r><a:rPr lang="en-US" sz="1500" dirty="0"><a:solidFill><a:schemeClr val="tx1"/></a:solidFill></a:rPr><a:t>9 (37.5)</a:t></a:r></a:p></a:txBody><a:tcPr anchor="ctr"><a:lnL w="19050" cap="flat" cmpd="sng" algn="ctr"><a:solidFill><a:schemeClr val="tx1"/></a:solidFill><a:prstDash val="solid"/><a:round/><a:headEnd type="none" w="med" len="med"/><a:tailEnd type="none" w="med" len="med"/></a:lnL><a:lnR w="12700" cap="flat" cmpd="sng" algn="ctr"><a:solidFill><a:schemeClr val="bg1"><a:lumMod val="50000"/></a:schemeClr></a:solidFill><a:prstDash val="solid"/><a:round/><a:headEnd type="none" w="med" len="med"/><a:tailEnd type="none" w="med" len="med"/></a:lnR><a:lnT w="12700" cap="flat" cmpd="sng" algn="ctr"><a:solidFill><a:schemeClr val="bg1"><a:lumMod val="50000"/></a:schemeClr></a:solidFill><a:prstDash val="solid"/><a:round/><a:headEnd type="none" w="med" len="med"/><a:tailEnd type="none" w="med" len="med"/></a:lnT><a:lnB w="12700" cap="flat" cmpd="sng" algn="ctr"><a:solidFill><a:schemeClr val="bg1"><a:lumMod val="50000"/></a:schemeClr></a:solidFill><a:prstDash val="solid"/><a:round/><a:headEnd type="none" w="med" len="med"/><a:tailEnd type="none" w="med" len="med"/></a:lnB></a:tcPr></a:tc><a:tc><a:txBody><a:bodyPr/><a:lstStyle/><a:p><a:pPr algn="ctr"/><a:r><a:rPr lang="en-US" sz="1500" dirty="0"><a:solidFill><a:schemeClr val="tx1"/></a:solidFill></a:rPr><a:t>5 (21.7)</a:t></a:r></a:p></a:txBody><a:tcPr anchor="ctr"><a:lnL w="12700" cap="flat" cmpd="sng" algn="ctr"><a:solidFill><a:schemeClr val="bg1"><a:lumMod val="50000"/></a:schemeClr></a:solidFill><a:prstDash val="solid"/><a:round/><a:headEnd type="none" w="med" len="med"/><a:tailEnd type="none" w="med" len="med"/></a:lnL><a:lnR w="12700" cap="flat" cmpd="sng" algn="ctr"><a:solidFill><a:schemeClr val="bg1"><a:lumMod val="50000"/></a:schemeClr></a:solidFill><a:prstDash val="solid"/><a:round/><a:headEnd type="none" w="med" len="med"/><a:tailEnd type="none" w="med" len="med"/></a:lnR><a:lnT w="12700" cap="flat" cmpd="sng" algn="ctr"><a:solidFill><a:schemeClr val="bg1"><a:lumMod val="50000"/></a:schemeClr></a:solidFill><a:prstDash val="solid"/><a:round/><a:headEnd type="none" w="med" len="med"/><a:tailEnd type="none" w="med" len="med"/></a:lnT><a:lnB w="12700" cap="flat" cmpd="sng" algn="ctr"><a:solidFill><a:schemeClr val="bg1"><a:lumMod val="50000"/></a:schemeClr></a:solidFill><a:prstDash val="solid"/><a:round/><a:headEnd type="none" w="med" len="med"/><a:tailEnd type="none" w="med" len="med"/></a:lnB></a:tcPr></a:tc><a:tc><a:txBody><a:bodyPr/><a:lstStyle/><a:p><a:pPr algn="l"/><a:r><a:rPr lang="en-US" sz="1500" dirty="0"><a:solidFill><a:schemeClr val="tx1"/></a:solidFill></a:rPr><a:t>0.34</a:t></a:r></a:p></a:txBody><a:tcPr anchor="ctr"><a:lnL w="12700" cap="flat" cmpd="sng" algn="ctr"><a:solidFill><a:schemeClr val="bg1"><a:lumMod val="50000"/></a:schemeClr></a:solidFill><a:prstDash val="solid"/><a:round/><a:headEnd type="none" w="med" len="med"/><a:tailEnd type="none" w="med" len="med"/></a:lnL><a:lnR w="19050" cap="flat" cmpd="sng" algn="ctr"><a:solidFill><a:schemeClr val="tx1"/></a:solidFill><a:prstDash val="solid"/><a:round/><a:headEnd type="none" w="med" len="med"/><a:tailEnd type="none" w="med" len="med"/></a:lnR><a:lnT w="12700" cap="flat" cmpd="sng" algn="ctr"><a:solidFill><a:schemeClr val="bg1"><a:lumMod val="50000"/></a:schemeClr></a:solidFill><a:prstDash val="solid"/><a:round/><a:headEnd type="none" w="med" len="med"/><a:tailEnd type="none" w="med" len="med"/></a:lnT><a:lnB w="12700" cap="flat" cmpd="sng" algn="ctr"><a:solidFill><a:schemeClr val="bg1"><a:lumMod val="50000"/></a:schemeClr></a:solidFill><a:prstDash val="solid"/><a:round/><a:headEnd type="none" w="med" len="med"/><a:tailEnd type="none" w="med" len="med"/></a:lnB></a:tcPr></a:tc><a:extLst><a:ext uri="{0D108BD9-81ED-4DB2-BD59-A6C34878D82A}"><a16:rowId xmlns:a16="http://schemas.microsoft.com/office/drawing/2014/main" val="203510892"/></a:ext></a:extLst></a:tr><a:tr h="280776"><a:tc><a:txBody><a:bodyPr/><a:lstStyle/><a:p><a:pPr algn="l"/><a:r><a:rPr lang="en-US" sz="1500" dirty="0"><a:solidFill><a:schemeClr val="tx1"/></a:solidFill></a:rPr><a:t>Tumor Recurrence</a:t></a:r></a:p></a:txBody><a:tcPr anchor="ctr"><a:lnL w="19050" cap="flat" cmpd="sng" algn="ctr"><a:solidFill><a:schemeClr val="tx1"/></a:solidFill><a:prstDash val="solid"/><a:round/><a:headEnd type="none" w="med" len="med"/><a:tailEnd type="none" w="med" len="med"/></a:lnL><a:lnR w="19050" cap="flat" cmpd="sng" algn="ctr"><a:solidFill><a:schemeClr val="tx1"/></a:solidFill><a:prstDash val="solid"/><a:round/><a:headEnd type="none" w="med" len="med"/><a:tailEnd type="none" w="med" len="med"/></a:lnR><a:lnT w="12700" cap="flat" cmpd="sng" algn="ctr"><a:solidFill><a:schemeClr val="bg1"><a:lumMod val="50000"/></a:schemeClr></a:solidFill><a:prstDash val="solid"/><a:round/><a:headEnd type="none" w="med" len="med"/><a:tailEnd type="none" w="med" len="med"/></a:lnT><a:lnB w="12700" cap="flat" cmpd="sng" algn="ctr"><a:solidFill><a:schemeClr val="bg1"><a:lumMod val="50000"/></a:schemeClr></a:solidFill><a:prstDash val="solid"/><a:round/><a:headEnd type="none" w="med" len="med"/><a:tailEnd type="none" w="med" len="med"/></a:lnB></a:tcPr></a:tc><a:tc><a:txBody><a:bodyPr/><a:lstStyle/><a:p><a:pPr algn="ctr"/><a:r><a:rPr lang="en-US" sz="1500" dirty="0"><a:solidFill><a:schemeClr val="tx1"/></a:solidFill></a:rPr><a:t>17 (70.8)</a:t></a:r></a:p></a:txBody><a:tcPr anchor="ctr"><a:lnL w="19050" cap="flat" cmpd="sng" algn="ctr"><a:solidFill><a:schemeClr val="tx1"/></a:solidFill><a:prstDash val="solid"/><a:round/><a:headEnd type="none" w="med" len="med"/><a:tailEnd type="none" w="med" len="med"/></a:lnL><a:lnR w="12700" cap="flat" cmpd="sng" algn="ctr"><a:solidFill><a:schemeClr val="bg1"><a:lumMod val="50000"/></a:schemeClr></a:solidFill><a:prstDash val="solid"/><a:round/><a:headEnd type="none" w="med" len="med"/><a:tailEnd type="none" w="med" len="med"/></a:lnR><a:lnT w="12700" cap="flat" cmpd="sng" algn="ctr"><a:solidFill><a:schemeClr val="bg1"><a:lumMod val="50000"/></a:schemeClr></a:solidFill><a:prstDash val="solid"/><a:round/><a:headEnd type="none" w="med" len="med"/><a:tailEnd type="none" w="med" len="med"/></a:lnT><a:lnB w="12700" cap="flat" cmpd="sng" algn="ctr"><a:solidFill><a:schemeClr val="bg1"><a:lumMod val="50000"/></a:schemeClr></a:solidFill><a:prstDash val="solid"/><a:round/><a:headEnd type="none" w="med" len="med"/><a:tailEnd type="none" w="med" len="med"/></a:lnB></a:tcPr></a:tc><a:tc><a:txBody><a:bodyPr/><a:lstStyle/><a:p><a:pPr algn="ctr"/><a:r><a:rPr lang="en-US" sz="1500" dirty="0"><a:solidFill><a:schemeClr val="tx1"/></a:solidFill></a:rPr><a:t>7 (30.4)</a:t></a:r></a:p></a:txBody><a:tcPr anchor="ctr"><a:lnL w="12700" cap="flat" cmpd="sng" algn="ctr"><a:solidFill><a:schemeClr val="bg1"><a:lumMod val="50000"/></a:schemeClr></a:solidFill><a:prstDash val="solid"/><a:round/><a:headEnd type="none" w="med" len="med"/><a:tailEnd type="none" w="med" len="med"/></a:lnL><a:lnR w="12700" cap="flat" cmpd="sng" algn="ctr"><a:solidFill><a:schemeClr val="bg1"><a:lumMod val="50000"/></a:schemeClr></a:solidFill><a:prstDash val="solid"/><a:round/><a:headEnd type="none" w="med" len="med"/><a:tailEnd type="none" w="med" len="med"/></a:lnR><a:lnT w="12700" cap="flat" cmpd="sng" algn="ctr"><a:solidFill><a:schemeClr val="bg1"><a:lumMod val="50000"/></a:schemeClr></a:solidFill><a:prstDash val="solid"/><a:round/><a:headEnd type="none" w="med" len="med"/><a:tailEnd type="none" w="med" len="med"/></a:lnT><a:lnB w="12700" cap="flat" cmpd="sng" algn="ctr"><a:solidFill><a:schemeClr val="bg1"><a:lumMod val="50000"/></a:schemeClr></a:solidFill><a:prstDash val="solid"/><a:round/><a:headEnd type="none" w="med" len="med"/><a:tailEnd type="none" w="med" len="med"/></a:lnB></a:tcPr></a:tc><a:tc><a:txBody><a:bodyPr/><a:lstStyle/><a:p><a:pPr algn="l"/><a:r><a:rPr lang="en-US" sz="1500" dirty="0"><a:solidFill><a:schemeClr val="tx1"/></a:solidFill></a:rPr><a:t>0.0087*</a:t></a:r></a:p></a:txBody><a:tcPr anchor="ctr"><a:lnL w="12700" cap="flat" cmpd="sng" algn="ctr"><a:solidFill><a:schemeClr val="bg1"><a:lumMod val="50000"/></a:schemeClr></a:solidFill><a:prstDash val="solid"/><a:round/><a:headEnd type="none" w="med" len="med"/><a:tailEnd type="none" w="med" len="med"/></a:lnL><a:lnR w="19050" cap="flat" cmpd="sng" algn="ctr"><a:solidFill><a:schemeClr val="tx1"/></a:solidFill><a:prstDash val="solid"/><a:round/><a:headEnd type="none" w="med" len="med"/><a:tailEnd type="none" w="med" len="med"/></a:lnR><a:lnT w="12700" cap="flat" cmpd="sng" algn="ctr"><a:solidFill><a:schemeClr val="bg1"><a:lumMod val="50000"/></a:schemeClr></a:solidFill><a:prstDash val="solid"/><a:round/><a:headEnd type="none" w="med" len="med"/><a:tailEnd type="none" w="med" len="med"/></a:lnT><a:lnB w="12700" cap="flat" cmpd="sng" algn="ctr"><a:solidFill><a:schemeClr val="bg1"><a:lumMod val="50000"/></a:schemeClr></a:solidFill><a:prstDash val="solid"/><a:round/><a:headEnd type="none" w="med" len="med"/><a:tailEnd type="none" w="med" len="med"/></a:lnB></a:tcPr></a:tc><a:extLst><a:ext uri="{0D108BD9-81ED-4DB2-BD59-A6C34878D82A}"><a16:rowId xmlns:a16="http://schemas.microsoft.com/office/drawing/2014/main" val="1785076703"/></a:ext></a:extLst></a:tr><a:tr h="280776"><a:tc><a:txBody><a:bodyPr/><a:lstStyle/><a:p><a:pPr algn="l"/><a:r><a:rPr lang="en-US" sz="1500" dirty="0"><a:solidFill><a:schemeClr val="tx1"/></a:solidFill></a:rPr><a:t>Death</a:t></a:r></a:p></a:txBody><a:tcPr anchor="ctr"><a:lnL w="19050" cap="flat" cmpd="sng" algn="ctr"><a:solidFill><a:schemeClr val="tx1"/></a:solidFill><a:prstDash val="solid"/><a:round/><a:headEnd type="none" w="med" len="med"/><a:tailEnd type="none" w="med" len="med"/></a:lnL><a:lnR w="19050" cap="flat" cmpd="sng" algn="ctr"><a:solidFill><a:schemeClr val="tx1"/></a:solidFill><a:prstDash val="solid"/><a:round/><a:headEnd type="none" w="med" len="med"/><a:tailEnd type="none" w="med" len="med"/></a:lnR><a:lnT w="12700" cap="flat" cmpd="sng" algn="ctr"><a:solidFill><a:schemeClr val="bg1"><a:lumMod val="50000"/></a:schemeClr></a:solidFill><a:prstDash val="solid"/><a:round/><a:headEnd type="none" w="med" len="med"/><a:tailEnd type="none" w="med" len="med"/></a:lnT><a:lnB w="19050" cap="flat" cmpd="sng" algn="ctr"><a:solidFill><a:schemeClr val="tx1"/></a:solidFill><a:prstDash val="solid"/><a:round/><a:headEnd type="none" w="med" len="med"/><a:tailEnd type="none" w="med" len="med"/></a:lnB></a:tcPr></a:tc><a:tc><a:txBody><a:bodyPr/><a:lstStyle/><a:p><a:pPr algn="ctr"/><a:r><a:rPr lang="en-US" sz="1500" dirty="0"><a:solidFill><a:schemeClr val="tx1"/></a:solidFill></a:rPr><a:t>13 (54.2)</a:t></a:r></a:p></a:txBody><a:tcPr anchor="ctr"><a:lnL w="19050" cap="flat" cmpd="sng" algn="ctr"><a:solidFill><a:schemeClr val="tx1"/></a:solidFill><a:prstDash val="solid"/><a:round/><a:headEnd type="none" w="med" len="med"/><a:tailEnd type="none" w="med" len="med"/></a:lnL><a:lnR w="12700" cap="flat" cmpd="sng" algn="ctr"><a:solidFill><a:schemeClr val="bg1"><a:lumMod val="50000"/></a:schemeClr></a:solidFill><a:prstDash val="solid"/><a:round/><a:headEnd type="none" w="med" len="med"/><a:tailEnd type="none" w="med" len="med"/></a:lnR><a:lnT w="12700" cap="flat" cmpd="sng" algn="ctr"><a:solidFill><a:schemeClr val="bg1"><a:lumMod val="50000"/></a:schemeClr></a:solidFill><a:prstDash val="solid"/><a:round/><a:headEnd type="none" w="med" len="med"/><a:tailEnd type="none" w="med" len="med"/></a:lnT><a:lnB w="19050" cap="flat" cmpd="sng" algn="ctr"><a:solidFill><a:schemeClr val="tx1"/></a:solidFill><a:prstDash val="solid"/><a:round/><a:headEnd type="none" w="med" len="med"/><a:tailEnd type="none" w="med" len="med"/></a:lnB></a:tcPr></a:tc><a:tc><a:txBody><a:bodyPr/><a:lstStyle/><a:p><a:pPr algn="ctr"/><a:r><a:rPr lang="en-US" sz="1500" dirty="0"><a:solidFill><a:schemeClr val="tx1"/></a:solidFill></a:rPr><a:t>13 (56.5)</a:t></a:r></a:p></a:txBody><a:tcPr anchor="ctr"><a:lnL w="12700" cap="flat" cmpd="sng" algn="ctr"><a:solidFill><a:schemeClr val="bg1"><a:lumMod val="50000"/></a:schemeClr></a:solidFill><a:prstDash val="solid"/><a:round/><a:headEnd type="none" w="med" len="med"/><a:tailEnd type="none" w="med" len="med"/></a:lnL><a:lnR w="12700" cap="flat" cmpd="sng" algn="ctr"><a:solidFill><a:schemeClr val="bg1"><a:lumMod val="50000"/></a:schemeClr></a:solidFill><a:prstDash val="solid"/><a:round/><a:headEnd type="none" w="med" len="med"/><a:tailEnd type="none" w="med" len="med"/></a:lnR><a:lnT w="12700" cap="flat" cmpd="sng" algn="ctr"><a:solidFill><a:schemeClr val="bg1"><a:lumMod val="50000"/></a:schemeClr></a:solidFill><a:prstDash val="solid"/><a:round/><a:headEnd type="none" w="med" len="med"/><a:tailEnd type="none" w="med" len="med"/></a:lnT><a:lnB w="19050" cap="flat" cmpd="sng" algn="ctr"><a:solidFill><a:schemeClr val="tx1"/></a:solidFill><a:prstDash val="solid"/><a:round/><a:headEnd type="none" w="med" len="med"/><a:tailEnd type="none" w="med" len="med"/></a:lnB></a:tcPr></a:tc><a:tc><a:txBody><a:bodyPr/><a:lstStyle/><a:p><a:pPr algn="l"/><a:r><a:rPr lang="en-US" sz="1500" dirty="0"><a:solidFill><a:schemeClr val="tx1"/></a:solidFill></a:rPr><a:t>0.99</a:t></a:r></a:p></a:txBody><a:tcPr anchor="ctr"><a:lnL w="12700" cap="flat" cmpd="sng" algn="ctr"><a:solidFill><a:schemeClr val="bg1"><a:lumMod val="50000"/></a:schemeClr></a:solidFill><a:prstDash val="solid"/><a:round/><a:headEnd type="none" w="med" len="med"/><a:tailEnd type="none" w="med" len="med"/></a:lnL><a:lnR w="19050" cap="flat" cmpd="sng" algn="ctr"><a:solidFill><a:schemeClr val="tx1"/></a:solidFill><a:prstDash val="solid"/><a:round/><a:headEnd type="none" w="med" len="med"/><a:tailEnd type="none" w="med" len="med"/></a:lnR><a:lnT w="12700" cap="flat" cmpd="sng" algn="ctr"><a:solidFill><a:schemeClr val="bg1"><a:lumMod val="50000"/></a:schemeClr></a:solidFill><a:prstDash val="solid"/><a:round/><a:headEnd type="none" w="med" len="med"/><a:tailEnd type="none" w="med" len="med"/></a:lnT><a:lnB w="19050" cap="flat" cmpd="sng" algn="ctr"><a:solidFill><a:schemeClr val="tx1"/></a:solidFill><a:prstDash val="solid"/><a:round/><a:headEnd type="none" w="med" len="med"/><a:tailEnd type="none" w="med" len="med"/></a:lnB></a:tcPr></a:tc><a:extLst><a:ext uri="{0D108BD9-81ED-4DB2-BD59-A6C34878D82A}"><a16:rowId xmlns:a16="http://schemas.microsoft.com/office/drawing/2014/main" val="835712965"/></a:ext></a:extLst></a:tr></a:tbl></a:graphicData></a:graphic></p:graphicFrame></p:spTree><p:extLst><p:ext uri="{BB962C8B-B14F-4D97-AF65-F5344CB8AC3E}"><p14:creationId xmlns:p14="http://schemas.microsoft.com/office/powerpoint/2010/main" val="1354280682"/></p:ext></p:extLst></p:cSld><p:clrMapOvr><a:masterClrMapping/></p:clrMapOvr></p:sld>
