# Supplementary material for: IGF2BP3 as a Prognostic Biomarker in Well-Differentiated/Dedifferentiated Liposarcoma
Source: Cancers (Basel). 2023 Sep 9;15(18):4489. doi: 10.3390/cancers15184489 (PMC10526143; doi:10.3390/cancers15184489)
Supplement: Supplementary file 1 [file cancers-15-04489-s001.zip › cancers-2557382-supplementary/ppt/slides/slide2.xml]

<?xml version="1.0" encoding="UTF-8" standalone="yes"?>
<p:sld xmlns:a="http://schemas.openxmlformats.org/drawingml/2006/main" xmlns:r="http://schemas.openxmlformats.org/officeDocument/2006/relationships" xmlns:p="http://schemas.openxmlformats.org/presentationml/2006/main"><p:cSld><p:spTree><p:nvGrpSpPr><p:cNvPr id="1" name=""/><p:cNvGrpSpPr/><p:nvPr/></p:nvGrpSpPr><p:grpSpPr><a:xfrm><a:off x="0" y="0"/><a:ext cx="0" cy="0"/><a:chOff x="0" y="0"/><a:chExt cx="0" cy="0"/></a:xfrm></p:grpSpPr><p:sp><p:nvSpPr><p:cNvPr id="8" name="TextBox 7"><a:extLst><a:ext uri="{FF2B5EF4-FFF2-40B4-BE49-F238E27FC236}"><a16:creationId xmlns:a16="http://schemas.microsoft.com/office/drawing/2014/main" id="{5F4235B8-AB5A-D4BB-E7A4-D6E9A5B1D8AC}"/></a:ext></a:extLst></p:cNvPr><p:cNvSpPr txBox="1"/><p:nvPr/></p:nvSpPr><p:spPr><a:xfrm><a:off x="491009" y="901701"/><a:ext cx="441146" cy="400110"/></a:xfrm><a:prstGeom prst="rect"><a:avLst/></a:prstGeom><a:noFill/></p:spPr><p:txBody><a:bodyPr wrap="none" rtlCol="0"><a:spAutoFit/></a:bodyPr><a:lstStyle/><a:p><a:r><a:rPr lang="en-US" sz="2000" dirty="0"><a:latin typeface="Arial" panose="020B0604020202020204" pitchFamily="34" charset="0"/><a:cs typeface="Arial" panose="020B0604020202020204" pitchFamily="34" charset="0"/></a:rPr><a:t>A)</a:t></a:r></a:p></p:txBody></p:sp><p:sp><p:nvSpPr><p:cNvPr id="9" name="TextBox 8"><a:extLst><a:ext uri="{FF2B5EF4-FFF2-40B4-BE49-F238E27FC236}"><a16:creationId xmlns:a16="http://schemas.microsoft.com/office/drawing/2014/main" id="{D352543A-EDB0-D219-94B1-C34439D0A989}"/></a:ext></a:extLst></p:cNvPr><p:cNvSpPr txBox="1"/><p:nvPr/></p:nvSpPr><p:spPr><a:xfrm><a:off x="6453809" y="901700"/><a:ext cx="441146" cy="400110"/></a:xfrm><a:prstGeom prst="rect"><a:avLst/></a:prstGeom><a:noFill/></p:spPr><p:txBody><a:bodyPr wrap="none" rtlCol="0"><a:spAutoFit/></a:bodyPr><a:lstStyle/><a:p><a:r><a:rPr lang="en-US" sz="2000" dirty="0"><a:latin typeface="Arial" panose="020B0604020202020204" pitchFamily="34" charset="0"/><a:cs typeface="Arial" panose="020B0604020202020204" pitchFamily="34" charset="0"/></a:rPr><a:t>B)</a:t></a:r></a:p></p:txBody></p:sp><p:sp><p:nvSpPr><p:cNvPr id="6" name="TextBox 5"><a:extLst><a:ext uri="{FF2B5EF4-FFF2-40B4-BE49-F238E27FC236}"><a16:creationId xmlns:a16="http://schemas.microsoft.com/office/drawing/2014/main" id="{C4AB2356-8D27-AC3F-D804-EF5F639C1FF1}"/></a:ext></a:extLst></p:cNvPr><p:cNvSpPr txBox="1"/><p:nvPr/></p:nvSpPr><p:spPr><a:xfrm><a:off x="491009" y="3429000"/><a:ext cx="455574" cy="400110"/></a:xfrm><a:prstGeom prst="rect"><a:avLst/></a:prstGeom><a:noFill/></p:spPr><p:txBody><a:bodyPr wrap="none" rtlCol="0"><a:spAutoFit/></a:bodyPr><a:lstStyle/><a:p><a:r><a:rPr lang="en-US" sz="2000" dirty="0"><a:latin typeface="Arial" panose="020B0604020202020204" pitchFamily="34" charset="0"/><a:cs typeface="Arial" panose="020B0604020202020204" pitchFamily="34" charset="0"/></a:rPr><a:t>C)</a:t></a:r></a:p></p:txBody></p:sp><p:pic><p:nvPicPr><p:cNvPr id="7" name="Picture 6"><a:extLst><a:ext uri="{FF2B5EF4-FFF2-40B4-BE49-F238E27FC236}"><a16:creationId xmlns:a16="http://schemas.microsoft.com/office/drawing/2014/main" id="{DDDDCD31-BB83-2DDD-CBC6-D097D79FFDD7}"/></a:ext></a:extLst></p:cNvPr><p:cNvPicPr><a:picLocks noChangeAspect="1"/></p:cNvPicPr><p:nvPr/></p:nvPicPr><p:blipFill><a:blip r:embed="rId3"/><a:stretch><a:fillRect/></a:stretch></p:blipFill><p:spPr><a:xfrm><a:off x="6972987" y="215900"/><a:ext cx="3742980" cy="2334963"/></a:xfrm><a:prstGeom prst="rect"><a:avLst/></a:prstGeom></p:spPr></p:pic><p:pic><p:nvPicPr><p:cNvPr id="10" name="Picture 9"><a:extLst><a:ext uri="{FF2B5EF4-FFF2-40B4-BE49-F238E27FC236}"><a16:creationId xmlns:a16="http://schemas.microsoft.com/office/drawing/2014/main" id="{122F2B4D-D5C3-E2F0-D4AA-C3FC8310BBAA}"/></a:ext></a:extLst></p:cNvPr><p:cNvPicPr><a:picLocks noChangeAspect="1"/></p:cNvPicPr><p:nvPr/></p:nvPicPr><p:blipFill><a:blip r:embed="rId4"/><a:stretch><a:fillRect/></a:stretch></p:blipFill><p:spPr><a:xfrm><a:off x="1273520" y="215900"/><a:ext cx="3945495" cy="2461296"/></a:xfrm><a:prstGeom prst="rect"><a:avLst/></a:prstGeom></p:spPr></p:pic><p:pic><p:nvPicPr><p:cNvPr id="11" name="Picture 10"><a:extLst><a:ext uri="{FF2B5EF4-FFF2-40B4-BE49-F238E27FC236}"><a16:creationId xmlns:a16="http://schemas.microsoft.com/office/drawing/2014/main" id="{EDCFE3EA-22EC-440B-311D-FDACD8A0C32D}"/></a:ext></a:extLst></p:cNvPr><p:cNvPicPr><a:picLocks noChangeAspect="1"/></p:cNvPicPr><p:nvPr/></p:nvPicPr><p:blipFill><a:blip r:embed="rId5"/><a:stretch><a:fillRect/></a:stretch></p:blipFill><p:spPr><a:xfrm><a:off x="1071005" y="3527455"/><a:ext cx="3945495" cy="2461296"/></a:xfrm><a:prstGeom prst="rect"><a:avLst/></a:prstGeom></p:spPr></p:pic><p:graphicFrame><p:nvGraphicFramePr><p:cNvPr id="2" name="Table 6"><a:extLst><a:ext uri="{FF2B5EF4-FFF2-40B4-BE49-F238E27FC236}"><a16:creationId xmlns:a16="http://schemas.microsoft.com/office/drawing/2014/main" id="{ECBF601E-8C15-DC4F-8291-FCBF2A12971F}"/></a:ext></a:extLst></p:cNvPr><p:cNvGraphicFramePr><a:graphicFrameLocks noGrp="1"/></p:cNvGraphicFramePr><p:nvPr><p:extLst><p:ext uri="{D42A27DB-BD31-4B8C-83A1-F6EECF244321}"><p14:modId xmlns:p14="http://schemas.microsoft.com/office/powerpoint/2010/main" val="324570148"/></p:ext></p:extLst></p:nvPr></p:nvGraphicFramePr><p:xfrm><a:off x="1763849" y="2764478"/><a:ext cx="3252651" cy="457200"/></p:xfrm><a:graphic><a:graphicData uri="http://schemas.openxmlformats.org/drawingml/2006/table"><a:tbl><a:tblPr firstRow="1" bandRow="1"><a:tableStyleId>{F2DE63D5-997A-4646-A377-4702673A728D}</a:tableStyleId></a:tblPr><a:tblGrid><a:gridCol w="1334951"><a:extLst><a:ext uri="{9D8B030D-6E8A-4147-A177-3AD203B41FA5}"><a16:colId xmlns:a16="http://schemas.microsoft.com/office/drawing/2014/main" val="3917320208"/></a:ext></a:extLst></a:gridCol><a:gridCol w="1008626"><a:extLst><a:ext uri="{9D8B030D-6E8A-4147-A177-3AD203B41FA5}"><a16:colId xmlns:a16="http://schemas.microsoft.com/office/drawing/2014/main" val="1779404520"/></a:ext></a:extLst></a:gridCol><a:gridCol w="909074"><a:extLst><a:ext uri="{9D8B030D-6E8A-4147-A177-3AD203B41FA5}"><a16:colId xmlns:a16="http://schemas.microsoft.com/office/drawing/2014/main" val="91019747"/></a:ext></a:extLst></a:gridCol></a:tblGrid><a:tr h="198640"><a:tc><a:txBody><a:bodyPr/><a:lstStyle/><a:p><a:pPr algn="l"/><a:r><a:rPr lang="en-US" sz="900" b="0" dirty="0"><a:solidFill><a:sysClr val="windowText" lastClr="000000"/></a:solidFill><a:latin typeface="Arial" panose="020B0604020202020204" pitchFamily="34" charset="0"/><a:cs typeface="Arial" panose="020B0604020202020204" pitchFamily="34" charset="0"/></a:rPr><a:t>31</a:t></a:r></a:p></a:txBody><a:tcPr anchor="b"><a:lnL w="12700" cap="flat" cmpd="sng" algn="ctr"><a:noFill/><a:prstDash val="sysDot"/><a:round/><a:headEnd type="none" w="med" len="med"/><a:tailEnd type="none" w="med" len="med"/></a:lnL><a:lnR w="12700" cap="flat" cmpd="sng" algn="ctr"><a:noFill/><a:prstDash val="sysDot"/><a:round/><a:headEnd type="none" w="med" len="med"/><a:tailEnd type="none" w="med" len="med"/></a:lnR><a:lnT w="12700" cap="flat" cmpd="sng" algn="ctr"><a:noFill/><a:prstDash val="solid"/><a:round/><a:headEnd type="none" w="med" len="med"/><a:tailEnd type="none" w="med" len="med"/></a:lnT><a:lnB w="12700" cap="flat" cmpd="sng" algn="ctr"><a:noFill/><a:prstDash val="sysDot"/><a:round/><a:headEnd type="none" w="med" len="med"/><a:tailEnd type="none" w="med" len="med"/></a:lnB><a:lnTlToBr w="12700" cmpd="sng"><a:noFill/><a:prstDash val="solid"/></a:lnTlToBr><a:lnBlToTr w="12700" cmpd="sng"><a:noFill/><a:prstDash val="solid"/></a:lnBlToTr><a:noFill/></a:tcPr></a:tc><a:tc><a:txBody><a:bodyPr/><a:lstStyle/><a:p><a:pPr algn="l"/><a:r><a:rPr lang="en-US" sz="900" b="0" dirty="0"><a:solidFill><a:sysClr val="windowText" lastClr="000000"/></a:solidFill><a:latin typeface="Arial" panose="020B0604020202020204" pitchFamily="34" charset="0"/><a:cs typeface="Arial" panose="020B0604020202020204" pitchFamily="34" charset="0"/></a:rPr><a:t>6</a:t></a:r></a:p></a:txBody><a:tcPr anchor="b"><a:lnL w="12700" cap="flat" cmpd="sng" algn="ctr"><a:noFill/><a:prstDash val="sysDot"/><a:round/><a:headEnd type="none" w="med" len="med"/><a:tailEnd type="none" w="med" len="med"/></a:lnL><a:lnR w="12700" cap="flat" cmpd="sng" algn="ctr"><a:noFill/><a:prstDash val="sysDot"/><a:round/><a:headEnd type="none" w="med" len="med"/><a:tailEnd type="none" w="med" len="med"/></a:lnR><a:lnT w="12700" cap="flat" cmpd="sng" algn="ctr"><a:noFill/><a:prstDash val="solid"/><a:round/><a:headEnd type="none" w="med" len="med"/><a:tailEnd type="none" w="med" len="med"/></a:lnT><a:lnB w="12700" cap="flat" cmpd="sng" algn="ctr"><a:noFill/><a:prstDash val="sysDot"/><a:round/><a:headEnd type="none" w="med" len="med"/><a:tailEnd type="none" w="med" len="med"/></a:lnB><a:lnTlToBr w="12700" cmpd="sng"><a:noFill/><a:prstDash val="solid"/></a:lnTlToBr><a:lnBlToTr w="12700" cmpd="sng"><a:noFill/><a:prstDash val="solid"/></a:lnBlToTr><a:noFill/></a:tcPr></a:tc><a:tc><a:txBody><a:bodyPr/><a:lstStyle/><a:p><a:pPr algn="l"/><a:r><a:rPr lang="en-US" sz="900" b="0" dirty="0"><a:solidFill><a:sysClr val="windowText" lastClr="000000"/></a:solidFill><a:latin typeface="Arial" panose="020B0604020202020204" pitchFamily="34" charset="0"/><a:cs typeface="Arial" panose="020B0604020202020204" pitchFamily="34" charset="0"/></a:rPr><a:t>1</a:t></a:r></a:p></a:txBody><a:tcPr anchor="b"><a:lnL w="12700" cap="flat" cmpd="sng" algn="ctr"><a:noFill/><a:prstDash val="sysDot"/><a:round/><a:headEnd type="none" w="med" len="med"/><a:tailEnd type="none" w="med" len="med"/></a:lnL><a:lnR w="12700" cap="flat" cmpd="sng" algn="ctr"><a:noFill/><a:prstDash val="sysDot"/><a:round/><a:headEnd type="none" w="med" len="med"/><a:tailEnd type="none" w="med" len="med"/></a:lnR><a:lnT w="12700" cap="flat" cmpd="sng" algn="ctr"><a:noFill/><a:prstDash val="solid"/><a:round/><a:headEnd type="none" w="med" len="med"/><a:tailEnd type="none" w="med" len="med"/></a:lnT><a:lnB w="12700" cap="flat" cmpd="sng" algn="ctr"><a:noFill/><a:prstDash val="sysDot"/><a:round/><a:headEnd type="none" w="med" len="med"/><a:tailEnd type="none" w="med" len="med"/></a:lnB><a:lnTlToBr w="12700" cmpd="sng"><a:noFill/><a:prstDash val="solid"/></a:lnTlToBr><a:lnBlToTr w="12700" cmpd="sng"><a:noFill/><a:prstDash val="solid"/></a:lnBlToTr><a:noFill/></a:tcPr></a:tc><a:extLst><a:ext uri="{0D108BD9-81ED-4DB2-BD59-A6C34878D82A}"><a16:rowId xmlns:a16="http://schemas.microsoft.com/office/drawing/2014/main" val="4199235337"/></a:ext></a:extLst></a:tr><a:tr h="198640"><a:tc><a:txBody><a:bodyPr/><a:lstStyle/><a:p><a:pPr algn="l"/><a:r><a:rPr lang="en-US" sz="900" dirty="0"><a:solidFill><a:sysClr val="windowText" lastClr="000000"/></a:solidFill><a:latin typeface="Arial" panose="020B0604020202020204" pitchFamily="34" charset="0"/><a:cs typeface="Arial" panose="020B0604020202020204" pitchFamily="34" charset="0"/></a:rPr><a:t>13</a:t></a:r></a:p></a:txBody><a:tcPr><a:lnL w="12700" cap="flat" cmpd="sng" algn="ctr"><a:noFill/><a:prstDash val="sysDot"/><a:round/><a:headEnd type="none" w="med" len="med"/><a:tailEnd type="none" w="med" len="med"/></a:lnL><a:lnR w="12700" cap="flat" cmpd="sng" algn="ctr"><a:noFill/><a:prstDash val="sysDot"/><a:round/><a:headEnd type="none" w="med" len="med"/><a:tailEnd type="none" w="med" len="med"/></a:lnR><a:lnT w="12700" cap="flat" cmpd="sng" algn="ctr"><a:noFill/><a:prstDash val="sysDot"/><a:round/><a:headEnd type="none" w="med" len="med"/><a:tailEnd type="none" w="med" len="med"/></a:lnT><a:lnB w="6350" cap="flat" cmpd="sng" algn="ctr"><a:noFill/><a:prstDash val="solid"/><a:miter lim="800000"/></a:lnB><a:lnTlToBr w="12700" cmpd="sng"><a:noFill/><a:prstDash val="solid"/></a:lnTlToBr><a:lnBlToTr w="12700" cmpd="sng"><a:noFill/><a:prstDash val="solid"/></a:lnBlToTr><a:noFill/></a:tcPr></a:tc><a:tc><a:txBody><a:bodyPr/><a:lstStyle/><a:p><a:pPr algn="l"/><a:r><a:rPr lang="en-US" sz="900" dirty="0"><a:solidFill><a:sysClr val="windowText" lastClr="000000"/></a:solidFill><a:latin typeface="Arial" panose="020B0604020202020204" pitchFamily="34" charset="0"/><a:cs typeface="Arial" panose="020B0604020202020204" pitchFamily="34" charset="0"/></a:rPr><a:t>3</a:t></a:r></a:p></a:txBody><a:tcPr><a:lnL w="12700" cap="flat" cmpd="sng" algn="ctr"><a:noFill/><a:prstDash val="sysDot"/><a:round/><a:headEnd type="none" w="med" len="med"/><a:tailEnd type="none" w="med" len="med"/></a:lnL><a:lnR w="12700" cap="flat" cmpd="sng" algn="ctr"><a:noFill/><a:prstDash val="sysDot"/><a:round/><a:headEnd type="none" w="med" len="med"/><a:tailEnd type="none" w="med" len="med"/></a:lnR><a:lnT w="12700" cap="flat" cmpd="sng" algn="ctr"><a:noFill/><a:prstDash val="sysDot"/><a:round/><a:headEnd type="none" w="med" len="med"/><a:tailEnd type="none" w="med" len="med"/></a:lnT><a:lnB w="6350" cap="flat" cmpd="sng" algn="ctr"><a:noFill/><a:prstDash val="solid"/><a:miter lim="800000"/></a:lnB><a:lnTlToBr w="12700" cmpd="sng"><a:noFill/><a:prstDash val="solid"/></a:lnTlToBr><a:lnBlToTr w="12700" cmpd="sng"><a:noFill/><a:prstDash val="solid"/></a:lnBlToTr><a:noFill/></a:tcPr></a:tc><a:tc><a:txBody><a:bodyPr/><a:lstStyle/><a:p><a:pPr algn="l"/><a:r><a:rPr lang="en-US" sz="900" dirty="0"><a:solidFill><a:sysClr val="windowText" lastClr="000000"/></a:solidFill><a:latin typeface="Arial" panose="020B0604020202020204" pitchFamily="34" charset="0"/><a:cs typeface="Arial" panose="020B0604020202020204" pitchFamily="34" charset="0"/></a:rPr><a:t>1</a:t></a:r></a:p></a:txBody><a:tcPr><a:lnL w="12700" cap="flat" cmpd="sng" algn="ctr"><a:noFill/><a:prstDash val="sysDot"/><a:round/><a:headEnd type="none" w="med" len="med"/><a:tailEnd type="none" w="med" len="med"/></a:lnL><a:lnR w="12700" cap="flat" cmpd="sng" algn="ctr"><a:noFill/><a:prstDash val="sysDot"/><a:round/><a:headEnd type="none" w="med" len="med"/><a:tailEnd type="none" w="med" len="med"/></a:lnR><a:lnT w="12700" cap="flat" cmpd="sng" algn="ctr"><a:noFill/><a:prstDash val="sysDot"/><a:round/><a:headEnd type="none" w="med" len="med"/><a:tailEnd type="none" w="med" len="med"/></a:lnT><a:lnB w="6350" cap="flat" cmpd="sng" algn="ctr"><a:noFill/><a:prstDash val="solid"/><a:miter lim="800000"/></a:lnB><a:lnTlToBr w="12700" cmpd="sng"><a:noFill/><a:prstDash val="solid"/></a:lnTlToBr><a:lnBlToTr w="12700" cmpd="sng"><a:noFill/><a:prstDash val="solid"/></a:lnBlToTr><a:noFill/></a:tcPr></a:tc><a:extLst><a:ext uri="{0D108BD9-81ED-4DB2-BD59-A6C34878D82A}"><a16:rowId xmlns:a16="http://schemas.microsoft.com/office/drawing/2014/main" val="454292175"/></a:ext></a:extLst></a:tr></a:tbl></a:graphicData></a:graphic></p:graphicFrame><p:sp><p:nvSpPr><p:cNvPr id="3" name="TextBox 2"><a:extLst><a:ext uri="{FF2B5EF4-FFF2-40B4-BE49-F238E27FC236}"><a16:creationId xmlns:a16="http://schemas.microsoft.com/office/drawing/2014/main" id="{3D56BD88-9E84-9269-BDD9-4AA5D7B46F7F}"/></a:ext></a:extLst></p:cNvPr><p:cNvSpPr txBox="1"/><p:nvPr/></p:nvSpPr><p:spPr><a:xfrm><a:off x="646325" y="2490103"/><a:ext cx="1218603" cy="261610"/></a:xfrm><a:prstGeom prst="rect"><a:avLst/></a:prstGeom><a:noFill/></p:spPr><p:txBody><a:bodyPr wrap="none" rtlCol="0"><a:spAutoFit/></a:bodyPr><a:lstStyle/><a:p><a:r><a:rPr lang="en-US" sz="1100" b="1" dirty="0"><a:latin typeface="Arial" panose="020B0604020202020204" pitchFamily="34" charset="0"/><a:cs typeface="Arial" panose="020B0604020202020204" pitchFamily="34" charset="0"/></a:rPr><a:t>Number at Risk</a:t></a:r></a:p></p:txBody></p:sp><p:pic><p:nvPicPr><p:cNvPr id="4" name="Picture 3"><a:extLst><a:ext uri="{FF2B5EF4-FFF2-40B4-BE49-F238E27FC236}"><a16:creationId xmlns:a16="http://schemas.microsoft.com/office/drawing/2014/main" id="{DA5115CB-76FD-F8ED-E295-6F1D8ACFCBA0}"/></a:ext></a:extLst></p:cNvPr><p:cNvPicPr><a:picLocks noChangeAspect="1"/></p:cNvPicPr><p:nvPr/></p:nvPicPr><p:blipFill><a:blip r:embed="rId6"/><a:stretch><a:fillRect/></a:stretch></p:blipFill><p:spPr><a:xfrm><a:off x="819415" y="2716955"/><a:ext cx="982024" cy="525043"/></a:xfrm><a:prstGeom prst="rect"><a:avLst/></a:prstGeom></p:spPr></p:pic><p:graphicFrame><p:nvGraphicFramePr><p:cNvPr id="5" name="Table 6"><a:extLst><a:ext uri="{FF2B5EF4-FFF2-40B4-BE49-F238E27FC236}"><a16:creationId xmlns:a16="http://schemas.microsoft.com/office/drawing/2014/main" id="{16E31B4D-95D1-71C5-E557-199F82613A6F}"/></a:ext></a:extLst></p:cNvPr><p:cNvGraphicFramePr><a:graphicFrameLocks noGrp="1"/></p:cNvGraphicFramePr><p:nvPr><p:extLst><p:ext uri="{D42A27DB-BD31-4B8C-83A1-F6EECF244321}"><p14:modId xmlns:p14="http://schemas.microsoft.com/office/powerpoint/2010/main" val="317146645"/></p:ext></p:extLst></p:nvPr></p:nvGraphicFramePr><p:xfrm><a:off x="7432852" y="2675513"/><a:ext cx="3151571" cy="457200"/></p:xfrm><a:graphic><a:graphicData uri="http://schemas.openxmlformats.org/drawingml/2006/table"><a:tbl><a:tblPr firstRow="1" bandRow="1"><a:tableStyleId>{F2DE63D5-997A-4646-A377-4702673A728D}</a:tableStyleId></a:tblPr><a:tblGrid><a:gridCol w="1279348"><a:extLst><a:ext uri="{9D8B030D-6E8A-4147-A177-3AD203B41FA5}"><a16:colId xmlns:a16="http://schemas.microsoft.com/office/drawing/2014/main" val="3917320208"/></a:ext></a:extLst></a:gridCol><a:gridCol w="1306178"><a:extLst><a:ext uri="{9D8B030D-6E8A-4147-A177-3AD203B41FA5}"><a16:colId xmlns:a16="http://schemas.microsoft.com/office/drawing/2014/main" val="1779404520"/></a:ext></a:extLst></a:gridCol><a:gridCol w="566045"><a:extLst><a:ext uri="{9D8B030D-6E8A-4147-A177-3AD203B41FA5}"><a16:colId xmlns:a16="http://schemas.microsoft.com/office/drawing/2014/main" val="91019747"/></a:ext></a:extLst></a:gridCol></a:tblGrid><a:tr h="198640"><a:tc><a:txBody><a:bodyPr/><a:lstStyle/><a:p><a:pPr algn="l"/><a:r><a:rPr lang="en-US" sz="900" b="0" dirty="0"><a:solidFill><a:sysClr val="windowText" lastClr="000000"/></a:solidFill><a:latin typeface="Arial" panose="020B0604020202020204" pitchFamily="34" charset="0"/><a:cs typeface="Arial" panose="020B0604020202020204" pitchFamily="34" charset="0"/></a:rPr><a:t>48</a:t></a:r></a:p></a:txBody><a:tcPr anchor="b"><a:lnL w="12700" cap="flat" cmpd="sng" algn="ctr"><a:noFill/><a:prstDash val="sysDot"/><a:round/><a:headEnd type="none" w="med" len="med"/><a:tailEnd type="none" w="med" len="med"/></a:lnL><a:lnR w="12700" cap="flat" cmpd="sng" algn="ctr"><a:noFill/><a:prstDash val="sysDot"/><a:round/><a:headEnd type="none" w="med" len="med"/><a:tailEnd type="none" w="med" len="med"/></a:lnR><a:lnT w="12700" cap="flat" cmpd="sng" algn="ctr"><a:noFill/><a:prstDash val="solid"/><a:round/><a:headEnd type="none" w="med" len="med"/><a:tailEnd type="none" w="med" len="med"/></a:lnT><a:lnB w="12700" cap="flat" cmpd="sng" algn="ctr"><a:noFill/><a:prstDash val="sysDot"/><a:round/><a:headEnd type="none" w="med" len="med"/><a:tailEnd type="none" w="med" len="med"/></a:lnB><a:lnTlToBr w="12700" cmpd="sng"><a:noFill/><a:prstDash val="solid"/></a:lnTlToBr><a:lnBlToTr w="12700" cmpd="sng"><a:noFill/><a:prstDash val="solid"/></a:lnBlToTr><a:noFill/></a:tcPr></a:tc><a:tc><a:txBody><a:bodyPr/><a:lstStyle/><a:p><a:pPr algn="l"/><a:r><a:rPr lang="en-US" sz="900" b="0" dirty="0"><a:solidFill><a:sysClr val="windowText" lastClr="000000"/></a:solidFill><a:latin typeface="Arial" panose="020B0604020202020204" pitchFamily="34" charset="0"/><a:cs typeface="Arial" panose="020B0604020202020204" pitchFamily="34" charset="0"/></a:rPr><a:t>17</a:t></a:r></a:p></a:txBody><a:tcPr anchor="b"><a:lnL w="12700" cap="flat" cmpd="sng" algn="ctr"><a:noFill/><a:prstDash val="sysDot"/><a:round/><a:headEnd type="none" w="med" len="med"/><a:tailEnd type="none" w="med" len="med"/></a:lnL><a:lnR w="12700" cap="flat" cmpd="sng" algn="ctr"><a:noFill/><a:prstDash val="sysDot"/><a:round/><a:headEnd type="none" w="med" len="med"/><a:tailEnd type="none" w="med" len="med"/></a:lnR><a:lnT w="12700" cap="flat" cmpd="sng" algn="ctr"><a:noFill/><a:prstDash val="solid"/><a:round/><a:headEnd type="none" w="med" len="med"/><a:tailEnd type="none" w="med" len="med"/></a:lnT><a:lnB w="12700" cap="flat" cmpd="sng" algn="ctr"><a:noFill/><a:prstDash val="sysDot"/><a:round/><a:headEnd type="none" w="med" len="med"/><a:tailEnd type="none" w="med" len="med"/></a:lnB><a:lnTlToBr w="12700" cmpd="sng"><a:noFill/><a:prstDash val="solid"/></a:lnTlToBr><a:lnBlToTr w="12700" cmpd="sng"><a:noFill/><a:prstDash val="solid"/></a:lnBlToTr><a:noFill/></a:tcPr></a:tc><a:tc><a:txBody><a:bodyPr/><a:lstStyle/><a:p><a:pPr algn="l"/><a:r><a:rPr lang="en-US" sz="900" b="0" dirty="0"><a:solidFill><a:sysClr val="windowText" lastClr="000000"/></a:solidFill><a:latin typeface="Arial" panose="020B0604020202020204" pitchFamily="34" charset="0"/><a:cs typeface="Arial" panose="020B0604020202020204" pitchFamily="34" charset="0"/></a:rPr><a:t>2</a:t></a:r></a:p></a:txBody><a:tcPr anchor="b"><a:lnL w="12700" cap="flat" cmpd="sng" algn="ctr"><a:noFill/><a:prstDash val="sysDot"/><a:round/><a:headEnd type="none" w="med" len="med"/><a:tailEnd type="none" w="med" len="med"/></a:lnL><a:lnR w="12700" cap="flat" cmpd="sng" algn="ctr"><a:noFill/><a:prstDash val="sysDot"/><a:round/><a:headEnd type="none" w="med" len="med"/><a:tailEnd type="none" w="med" len="med"/></a:lnR><a:lnT w="12700" cap="flat" cmpd="sng" algn="ctr"><a:noFill/><a:prstDash val="solid"/><a:round/><a:headEnd type="none" w="med" len="med"/><a:tailEnd type="none" w="med" len="med"/></a:lnT><a:lnB w="12700" cap="flat" cmpd="sng" algn="ctr"><a:noFill/><a:prstDash val="sysDot"/><a:round/><a:headEnd type="none" w="med" len="med"/><a:tailEnd type="none" w="med" len="med"/></a:lnB><a:lnTlToBr w="12700" cmpd="sng"><a:noFill/><a:prstDash val="solid"/></a:lnTlToBr><a:lnBlToTr w="12700" cmpd="sng"><a:noFill/><a:prstDash val="solid"/></a:lnBlToTr><a:noFill/></a:tcPr></a:tc><a:extLst><a:ext uri="{0D108BD9-81ED-4DB2-BD59-A6C34878D82A}"><a16:rowId xmlns:a16="http://schemas.microsoft.com/office/drawing/2014/main" val="4199235337"/></a:ext></a:extLst></a:tr><a:tr h="198640"><a:tc><a:txBody><a:bodyPr/><a:lstStyle/><a:p><a:pPr algn="l"/><a:r><a:rPr lang="en-US" sz="900" dirty="0"><a:solidFill><a:sysClr val="windowText" lastClr="000000"/></a:solidFill><a:latin typeface="Arial" panose="020B0604020202020204" pitchFamily="34" charset="0"/><a:cs typeface="Arial" panose="020B0604020202020204" pitchFamily="34" charset="0"/></a:rPr><a:t>5</a:t></a:r></a:p></a:txBody><a:tcPr><a:lnL w="12700" cap="flat" cmpd="sng" algn="ctr"><a:noFill/><a:prstDash val="sysDot"/><a:round/><a:headEnd type="none" w="med" len="med"/><a:tailEnd type="none" w="med" len="med"/></a:lnL><a:lnR w="12700" cap="flat" cmpd="sng" algn="ctr"><a:noFill/><a:prstDash val="sysDot"/><a:round/><a:headEnd type="none" w="med" len="med"/><a:tailEnd type="none" w="med" len="med"/></a:lnR><a:lnT w="12700" cap="flat" cmpd="sng" algn="ctr"><a:noFill/><a:prstDash val="sysDot"/><a:round/><a:headEnd type="none" w="med" len="med"/><a:tailEnd type="none" w="med" len="med"/></a:lnT><a:lnB w="6350" cap="flat" cmpd="sng" algn="ctr"><a:noFill/><a:prstDash val="solid"/><a:miter lim="800000"/></a:lnB><a:lnTlToBr w="12700" cmpd="sng"><a:noFill/><a:prstDash val="solid"/></a:lnTlToBr><a:lnBlToTr w="12700" cmpd="sng"><a:noFill/><a:prstDash val="solid"/></a:lnBlToTr><a:noFill/></a:tcPr></a:tc><a:tc><a:txBody><a:bodyPr/><a:lstStyle/><a:p><a:pPr algn="l"/><a:r><a:rPr lang="en-US" sz="900" dirty="0"><a:solidFill><a:sysClr val="windowText" lastClr="000000"/></a:solidFill><a:latin typeface="Arial" panose="020B0604020202020204" pitchFamily="34" charset="0"/><a:cs typeface="Arial" panose="020B0604020202020204" pitchFamily="34" charset="0"/></a:rPr><a:t>1</a:t></a:r></a:p></a:txBody><a:tcPr><a:lnL w="12700" cap="flat" cmpd="sng" algn="ctr"><a:noFill/><a:prstDash val="sysDot"/><a:round/><a:headEnd type="none" w="med" len="med"/><a:tailEnd type="none" w="med" len="med"/></a:lnL><a:lnR w="12700" cap="flat" cmpd="sng" algn="ctr"><a:noFill/><a:prstDash val="sysDot"/><a:round/><a:headEnd type="none" w="med" len="med"/><a:tailEnd type="none" w="med" len="med"/></a:lnR><a:lnT w="12700" cap="flat" cmpd="sng" algn="ctr"><a:noFill/><a:prstDash val="sysDot"/><a:round/><a:headEnd type="none" w="med" len="med"/><a:tailEnd type="none" w="med" len="med"/></a:lnT><a:lnB w="6350" cap="flat" cmpd="sng" algn="ctr"><a:noFill/><a:prstDash val="solid"/><a:miter lim="800000"/></a:lnB><a:lnTlToBr w="12700" cmpd="sng"><a:noFill/><a:prstDash val="solid"/></a:lnTlToBr><a:lnBlToTr w="12700" cmpd="sng"><a:noFill/><a:prstDash val="solid"/></a:lnBlToTr><a:noFill/></a:tcPr></a:tc><a:tc><a:txBody><a:bodyPr/><a:lstStyle/><a:p><a:pPr algn="l"/><a:r><a:rPr lang="en-US" sz="900" dirty="0"><a:solidFill><a:sysClr val="windowText" lastClr="000000"/></a:solidFill><a:latin typeface="Arial" panose="020B0604020202020204" pitchFamily="34" charset="0"/><a:cs typeface="Arial" panose="020B0604020202020204" pitchFamily="34" charset="0"/></a:rPr><a:t>1</a:t></a:r></a:p></a:txBody><a:tcPr><a:lnL w="12700" cap="flat" cmpd="sng" algn="ctr"><a:noFill/><a:prstDash val="sysDot"/><a:round/><a:headEnd type="none" w="med" len="med"/><a:tailEnd type="none" w="med" len="med"/></a:lnL><a:lnR w="12700" cap="flat" cmpd="sng" algn="ctr"><a:noFill/><a:prstDash val="sysDot"/><a:round/><a:headEnd type="none" w="med" len="med"/><a:tailEnd type="none" w="med" len="med"/></a:lnR><a:lnT w="12700" cap="flat" cmpd="sng" algn="ctr"><a:noFill/><a:prstDash val="sysDot"/><a:round/><a:headEnd type="none" w="med" len="med"/><a:tailEnd type="none" w="med" len="med"/></a:lnT><a:lnB w="6350" cap="flat" cmpd="sng" algn="ctr"><a:noFill/><a:prstDash val="solid"/><a:miter lim="800000"/></a:lnB><a:lnTlToBr w="12700" cmpd="sng"><a:noFill/><a:prstDash val="solid"/></a:lnTlToBr><a:lnBlToTr w="12700" cmpd="sng"><a:noFill/><a:prstDash val="solid"/></a:lnBlToTr><a:noFill/></a:tcPr></a:tc><a:extLst><a:ext uri="{0D108BD9-81ED-4DB2-BD59-A6C34878D82A}"><a16:rowId xmlns:a16="http://schemas.microsoft.com/office/drawing/2014/main" val="454292175"/></a:ext></a:extLst></a:tr></a:tbl></a:graphicData></a:graphic></p:graphicFrame><p:sp><p:nvSpPr><p:cNvPr id="12" name="TextBox 11"><a:extLst><a:ext uri="{FF2B5EF4-FFF2-40B4-BE49-F238E27FC236}"><a16:creationId xmlns:a16="http://schemas.microsoft.com/office/drawing/2014/main" id="{AFB3ADAB-5659-8834-6343-FB1C27945720}"/></a:ext></a:extLst></p:cNvPr><p:cNvSpPr txBox="1"/><p:nvPr/></p:nvSpPr><p:spPr><a:xfrm><a:off x="6214249" y="2401138"/><a:ext cx="1218603" cy="261610"/></a:xfrm><a:prstGeom prst="rect"><a:avLst/></a:prstGeom><a:noFill/></p:spPr><p:txBody><a:bodyPr wrap="square" rtlCol="0"><a:spAutoFit/></a:bodyPr><a:lstStyle/><a:p><a:r><a:rPr lang="en-US" sz="1100" b="1" dirty="0"><a:latin typeface="Arial" panose="020B0604020202020204" pitchFamily="34" charset="0"/><a:cs typeface="Arial" panose="020B0604020202020204" pitchFamily="34" charset="0"/></a:rPr><a:t>Number at Risk</a:t></a:r></a:p></p:txBody></p:sp><p:pic><p:nvPicPr><p:cNvPr id="13" name="Picture 12"><a:extLst><a:ext uri="{FF2B5EF4-FFF2-40B4-BE49-F238E27FC236}"><a16:creationId xmlns:a16="http://schemas.microsoft.com/office/drawing/2014/main" id="{E2AC408E-978A-14AC-DF52-3563D74BAAAA}"/></a:ext></a:extLst></p:cNvPr><p:cNvPicPr><a:picLocks noChangeAspect="1"/></p:cNvPicPr><p:nvPr/></p:nvPicPr><p:blipFill><a:blip r:embed="rId6"/><a:stretch><a:fillRect/></a:stretch></p:blipFill><p:spPr><a:xfrm><a:off x="6387339" y="2627990"/><a:ext cx="982024" cy="525043"/></a:xfrm><a:prstGeom prst="rect"><a:avLst/></a:prstGeom></p:spPr></p:pic><p:graphicFrame><p:nvGraphicFramePr><p:cNvPr id="14" name="Table 6"><a:extLst><a:ext uri="{FF2B5EF4-FFF2-40B4-BE49-F238E27FC236}"><a16:creationId xmlns:a16="http://schemas.microsoft.com/office/drawing/2014/main" id="{D5A9E140-4B1B-F735-7548-8586F66DD964}"/></a:ext></a:extLst></p:cNvPr><p:cNvGraphicFramePr><a:graphicFrameLocks noGrp="1"/></p:cNvGraphicFramePr><p:nvPr><p:extLst><p:ext uri="{D42A27DB-BD31-4B8C-83A1-F6EECF244321}"><p14:modId xmlns:p14="http://schemas.microsoft.com/office/powerpoint/2010/main" val="2744084344"/></p:ext></p:extLst></p:nvPr></p:nvGraphicFramePr><p:xfrm><a:off x="1509849" y="6091328"/><a:ext cx="3252651" cy="457200"/></p:xfrm><a:graphic><a:graphicData uri="http://schemas.openxmlformats.org/drawingml/2006/table"><a:tbl><a:tblPr firstRow="1" bandRow="1"><a:tableStyleId>{F2DE63D5-997A-4646-A377-4702673A728D}</a:tableStyleId></a:tblPr><a:tblGrid><a:gridCol w="1373051"><a:extLst><a:ext uri="{9D8B030D-6E8A-4147-A177-3AD203B41FA5}"><a16:colId xmlns:a16="http://schemas.microsoft.com/office/drawing/2014/main" val="3917320208"/></a:ext></a:extLst></a:gridCol><a:gridCol w="1358900"><a:extLst><a:ext uri="{9D8B030D-6E8A-4147-A177-3AD203B41FA5}"><a16:colId xmlns:a16="http://schemas.microsoft.com/office/drawing/2014/main" val="1779404520"/></a:ext></a:extLst></a:gridCol><a:gridCol w="520700"><a:extLst><a:ext uri="{9D8B030D-6E8A-4147-A177-3AD203B41FA5}"><a16:colId xmlns:a16="http://schemas.microsoft.com/office/drawing/2014/main" val="91019747"/></a:ext></a:extLst></a:gridCol></a:tblGrid><a:tr h="198640"><a:tc><a:txBody><a:bodyPr/><a:lstStyle/><a:p><a:pPr algn="l"/><a:r><a:rPr lang="en-US" sz="900" b="0" dirty="0"><a:solidFill><a:sysClr val="windowText" lastClr="000000"/></a:solidFill><a:latin typeface="Arial" panose="020B0604020202020204" pitchFamily="34" charset="0"/><a:cs typeface="Arial" panose="020B0604020202020204" pitchFamily="34" charset="0"/></a:rPr><a:t>23</a:t></a:r></a:p></a:txBody><a:tcPr anchor="b"><a:lnL w="12700" cap="flat" cmpd="sng" algn="ctr"><a:noFill/><a:prstDash val="sysDot"/><a:round/><a:headEnd type="none" w="med" len="med"/><a:tailEnd type="none" w="med" len="med"/></a:lnL><a:lnR w="12700" cap="flat" cmpd="sng" algn="ctr"><a:noFill/><a:prstDash val="sysDot"/><a:round/><a:headEnd type="none" w="med" len="med"/><a:tailEnd type="none" w="med" len="med"/></a:lnR><a:lnT w="12700" cap="flat" cmpd="sng" algn="ctr"><a:noFill/><a:prstDash val="solid"/><a:round/><a:headEnd type="none" w="med" len="med"/><a:tailEnd type="none" w="med" len="med"/></a:lnT><a:lnB w="12700" cap="flat" cmpd="sng" algn="ctr"><a:noFill/><a:prstDash val="sysDot"/><a:round/><a:headEnd type="none" w="med" len="med"/><a:tailEnd type="none" w="med" len="med"/></a:lnB><a:lnTlToBr w="12700" cmpd="sng"><a:noFill/><a:prstDash val="solid"/></a:lnTlToBr><a:lnBlToTr w="12700" cmpd="sng"><a:noFill/><a:prstDash val="solid"/></a:lnBlToTr><a:noFill/></a:tcPr></a:tc><a:tc><a:txBody><a:bodyPr/><a:lstStyle/><a:p><a:pPr algn="l"/><a:r><a:rPr lang="en-US" sz="900" b="0" dirty="0"><a:solidFill><a:sysClr val="windowText" lastClr="000000"/></a:solidFill><a:latin typeface="Arial" panose="020B0604020202020204" pitchFamily="34" charset="0"/><a:cs typeface="Arial" panose="020B0604020202020204" pitchFamily="34" charset="0"/></a:rPr><a:t>7</a:t></a:r></a:p></a:txBody><a:tcPr anchor="b"><a:lnL w="12700" cap="flat" cmpd="sng" algn="ctr"><a:noFill/><a:prstDash val="sysDot"/><a:round/><a:headEnd type="none" w="med" len="med"/><a:tailEnd type="none" w="med" len="med"/></a:lnL><a:lnR w="12700" cap="flat" cmpd="sng" algn="ctr"><a:noFill/><a:prstDash val="sysDot"/><a:round/><a:headEnd type="none" w="med" len="med"/><a:tailEnd type="none" w="med" len="med"/></a:lnR><a:lnT w="12700" cap="flat" cmpd="sng" algn="ctr"><a:noFill/><a:prstDash val="solid"/><a:round/><a:headEnd type="none" w="med" len="med"/><a:tailEnd type="none" w="med" len="med"/></a:lnT><a:lnB w="12700" cap="flat" cmpd="sng" algn="ctr"><a:noFill/><a:prstDash val="sysDot"/><a:round/><a:headEnd type="none" w="med" len="med"/><a:tailEnd type="none" w="med" len="med"/></a:lnB><a:lnTlToBr w="12700" cmpd="sng"><a:noFill/><a:prstDash val="solid"/></a:lnTlToBr><a:lnBlToTr w="12700" cmpd="sng"><a:noFill/><a:prstDash val="solid"/></a:lnBlToTr><a:noFill/></a:tcPr></a:tc><a:tc><a:txBody><a:bodyPr/><a:lstStyle/><a:p><a:pPr algn="l"/><a:r><a:rPr lang="en-US" sz="900" b="0" dirty="0"><a:solidFill><a:sysClr val="windowText" lastClr="000000"/></a:solidFill><a:latin typeface="Arial" panose="020B0604020202020204" pitchFamily="34" charset="0"/><a:cs typeface="Arial" panose="020B0604020202020204" pitchFamily="34" charset="0"/></a:rPr><a:t>2</a:t></a:r></a:p></a:txBody><a:tcPr anchor="b"><a:lnL w="12700" cap="flat" cmpd="sng" algn="ctr"><a:noFill/><a:prstDash val="sysDot"/><a:round/><a:headEnd type="none" w="med" len="med"/><a:tailEnd type="none" w="med" len="med"/></a:lnL><a:lnR w="12700" cap="flat" cmpd="sng" algn="ctr"><a:noFill/><a:prstDash val="sysDot"/><a:round/><a:headEnd type="none" w="med" len="med"/><a:tailEnd type="none" w="med" len="med"/></a:lnR><a:lnT w="12700" cap="flat" cmpd="sng" algn="ctr"><a:noFill/><a:prstDash val="solid"/><a:round/><a:headEnd type="none" w="med" len="med"/><a:tailEnd type="none" w="med" len="med"/></a:lnT><a:lnB w="12700" cap="flat" cmpd="sng" algn="ctr"><a:noFill/><a:prstDash val="sysDot"/><a:round/><a:headEnd type="none" w="med" len="med"/><a:tailEnd type="none" w="med" len="med"/></a:lnB><a:lnTlToBr w="12700" cmpd="sng"><a:noFill/><a:prstDash val="solid"/></a:lnTlToBr><a:lnBlToTr w="12700" cmpd="sng"><a:noFill/><a:prstDash val="solid"/></a:lnBlToTr><a:noFill/></a:tcPr></a:tc><a:extLst><a:ext uri="{0D108BD9-81ED-4DB2-BD59-A6C34878D82A}"><a16:rowId xmlns:a16="http://schemas.microsoft.com/office/drawing/2014/main" val="4199235337"/></a:ext></a:extLst></a:tr><a:tr h="198640"><a:tc><a:txBody><a:bodyPr/><a:lstStyle/><a:p><a:pPr algn="l"/><a:r><a:rPr lang="en-US" sz="900" dirty="0"><a:solidFill><a:sysClr val="windowText" lastClr="000000"/></a:solidFill><a:latin typeface="Arial" panose="020B0604020202020204" pitchFamily="34" charset="0"/><a:cs typeface="Arial" panose="020B0604020202020204" pitchFamily="34" charset="0"/></a:rPr><a:t>4</a:t></a:r></a:p></a:txBody><a:tcPr><a:lnL w="12700" cap="flat" cmpd="sng" algn="ctr"><a:noFill/><a:prstDash val="sysDot"/><a:round/><a:headEnd type="none" w="med" len="med"/><a:tailEnd type="none" w="med" len="med"/></a:lnL><a:lnR w="12700" cap="flat" cmpd="sng" algn="ctr"><a:noFill/><a:prstDash val="sysDot"/><a:round/><a:headEnd type="none" w="med" len="med"/><a:tailEnd type="none" w="med" len="med"/></a:lnR><a:lnT w="12700" cap="flat" cmpd="sng" algn="ctr"><a:noFill/><a:prstDash val="sysDot"/><a:round/><a:headEnd type="none" w="med" len="med"/><a:tailEnd type="none" w="med" len="med"/></a:lnT><a:lnB w="6350" cap="flat" cmpd="sng" algn="ctr"><a:noFill/><a:prstDash val="solid"/><a:miter lim="800000"/></a:lnB><a:lnTlToBr w="12700" cmpd="sng"><a:noFill/><a:prstDash val="solid"/></a:lnTlToBr><a:lnBlToTr w="12700" cmpd="sng"><a:noFill/><a:prstDash val="solid"/></a:lnBlToTr><a:noFill/></a:tcPr></a:tc><a:tc><a:txBody><a:bodyPr/><a:lstStyle/><a:p><a:pPr algn="l"/><a:r><a:rPr lang="en-US" sz="900" dirty="0"><a:solidFill><a:sysClr val="windowText" lastClr="000000"/></a:solidFill><a:latin typeface="Arial" panose="020B0604020202020204" pitchFamily="34" charset="0"/><a:cs typeface="Arial" panose="020B0604020202020204" pitchFamily="34" charset="0"/></a:rPr><a:t>-</a:t></a:r></a:p></a:txBody><a:tcPr><a:lnL w="12700" cap="flat" cmpd="sng" algn="ctr"><a:noFill/><a:prstDash val="sysDot"/><a:round/><a:headEnd type="none" w="med" len="med"/><a:tailEnd type="none" w="med" len="med"/></a:lnL><a:lnR w="12700" cap="flat" cmpd="sng" algn="ctr"><a:noFill/><a:prstDash val="sysDot"/><a:round/><a:headEnd type="none" w="med" len="med"/><a:tailEnd type="none" w="med" len="med"/></a:lnR><a:lnT w="12700" cap="flat" cmpd="sng" algn="ctr"><a:noFill/><a:prstDash val="sysDot"/><a:round/><a:headEnd type="none" w="med" len="med"/><a:tailEnd type="none" w="med" len="med"/></a:lnT><a:lnB w="6350" cap="flat" cmpd="sng" algn="ctr"><a:noFill/><a:prstDash val="solid"/><a:miter lim="800000"/></a:lnB><a:lnTlToBr w="12700" cmpd="sng"><a:noFill/><a:prstDash val="solid"/></a:lnTlToBr><a:lnBlToTr w="12700" cmpd="sng"><a:noFill/><a:prstDash val="solid"/></a:lnBlToTr><a:noFill/></a:tcPr></a:tc><a:tc><a:txBody><a:bodyPr/><a:lstStyle/><a:p><a:pPr algn="l"/><a:r><a:rPr lang="en-US" sz="900" dirty="0"><a:solidFill><a:sysClr val="windowText" lastClr="000000"/></a:solidFill><a:latin typeface="Arial" panose="020B0604020202020204" pitchFamily="34" charset="0"/><a:cs typeface="Arial" panose="020B0604020202020204" pitchFamily="34" charset="0"/></a:rPr><a:t>-</a:t></a:r></a:p></a:txBody><a:tcPr><a:lnL w="12700" cap="flat" cmpd="sng" algn="ctr"><a:noFill/><a:prstDash val="sysDot"/><a:round/><a:headEnd type="none" w="med" len="med"/><a:tailEnd type="none" w="med" len="med"/></a:lnL><a:lnR w="12700" cap="flat" cmpd="sng" algn="ctr"><a:noFill/><a:prstDash val="sysDot"/><a:round/><a:headEnd type="none" w="med" len="med"/><a:tailEnd type="none" w="med" len="med"/></a:lnR><a:lnT w="12700" cap="flat" cmpd="sng" algn="ctr"><a:noFill/><a:prstDash val="sysDot"/><a:round/><a:headEnd type="none" w="med" len="med"/><a:tailEnd type="none" w="med" len="med"/></a:lnT><a:lnB w="6350" cap="flat" cmpd="sng" algn="ctr"><a:noFill/><a:prstDash val="solid"/><a:miter lim="800000"/></a:lnB><a:lnTlToBr w="12700" cmpd="sng"><a:noFill/><a:prstDash val="solid"/></a:lnTlToBr><a:lnBlToTr w="12700" cmpd="sng"><a:noFill/><a:prstDash val="solid"/></a:lnBlToTr><a:noFill/></a:tcPr></a:tc><a:extLst><a:ext uri="{0D108BD9-81ED-4DB2-BD59-A6C34878D82A}"><a16:rowId xmlns:a16="http://schemas.microsoft.com/office/drawing/2014/main" val="454292175"/></a:ext></a:extLst></a:tr></a:tbl></a:graphicData></a:graphic></p:graphicFrame><p:sp><p:nvSpPr><p:cNvPr id="15" name="TextBox 14"><a:extLst><a:ext uri="{FF2B5EF4-FFF2-40B4-BE49-F238E27FC236}"><a16:creationId xmlns:a16="http://schemas.microsoft.com/office/drawing/2014/main" id="{297829CD-17C5-3130-7746-9442AE632128}"/></a:ext></a:extLst></p:cNvPr><p:cNvSpPr txBox="1"/><p:nvPr/></p:nvSpPr><p:spPr><a:xfrm><a:off x="392325" y="5816953"/><a:ext cx="1218603" cy="261610"/></a:xfrm><a:prstGeom prst="rect"><a:avLst/></a:prstGeom><a:noFill/></p:spPr><p:txBody><a:bodyPr wrap="none" rtlCol="0"><a:spAutoFit/></a:bodyPr><a:lstStyle/><a:p><a:r><a:rPr lang="en-US" sz="1100" b="1" dirty="0"><a:latin typeface="Arial" panose="020B0604020202020204" pitchFamily="34" charset="0"/><a:cs typeface="Arial" panose="020B0604020202020204" pitchFamily="34" charset="0"/></a:rPr><a:t>Number at Risk</a:t></a:r></a:p></p:txBody></p:sp><p:pic><p:nvPicPr><p:cNvPr id="16" name="Picture 15"><a:extLst><a:ext uri="{FF2B5EF4-FFF2-40B4-BE49-F238E27FC236}"><a16:creationId xmlns:a16="http://schemas.microsoft.com/office/drawing/2014/main" id="{FCCFD79E-6BCB-5EF3-3280-F726BE6CCADE}"/></a:ext></a:extLst></p:cNvPr><p:cNvPicPr><a:picLocks noChangeAspect="1"/></p:cNvPicPr><p:nvPr/></p:nvPicPr><p:blipFill><a:blip r:embed="rId6"/><a:stretch><a:fillRect/></a:stretch></p:blipFill><p:spPr><a:xfrm><a:off x="565415" y="6043805"/><a:ext cx="982024" cy="525043"/></a:xfrm><a:prstGeom prst="rect"><a:avLst/></a:prstGeom></p:spPr></p:pic></p:spTree><p:extLst><p:ext uri="{BB962C8B-B14F-4D97-AF65-F5344CB8AC3E}"><p14:creationId xmlns:p14="http://schemas.microsoft.com/office/powerpoint/2010/main" val="3491984682"/></p:ext></p:extLst></p:cSld><p:clrMapOvr><a:masterClrMapping/></p:clrMapOvr></p:sld>
