# Supplementary material for: IGF2BP3 as a Prognostic Biomarker in Well-Differentiated/Dedifferentiated Liposarcoma
Source: Cancers (Basel). 2023 Sep 9;15(18):4489. doi: 10.3390/cancers15184489 (PMC10526143; doi:10.3390/cancers15184489)
Supplement: Supplementary file 1 [file cancers-15-04489-s001.zip › cancers-2557382-supplementary/ppt/slides/slide3.xml]

<?xml version="1.0" encoding="UTF-8" standalone="yes"?>
<p:sld xmlns:a="http://schemas.openxmlformats.org/drawingml/2006/main" xmlns:r="http://schemas.openxmlformats.org/officeDocument/2006/relationships" xmlns:p="http://schemas.openxmlformats.org/presentationml/2006/main"><p:cSld><p:spTree><p:nvGrpSpPr><p:cNvPr id="1" name=""/><p:cNvGrpSpPr/><p:nvPr/></p:nvGrpSpPr><p:grpSpPr><a:xfrm><a:off x="0" y="0"/><a:ext cx="0" cy="0"/><a:chOff x="0" y="0"/><a:chExt cx="0" cy="0"/></a:xfrm></p:grpSpPr><p:sp><p:nvSpPr><p:cNvPr id="5" name="TextBox 4"><a:extLst><a:ext uri="{FF2B5EF4-FFF2-40B4-BE49-F238E27FC236}"><a16:creationId xmlns:a16="http://schemas.microsoft.com/office/drawing/2014/main" id="{B4A77398-1A4F-4129-04E2-E9448D213C98}"/></a:ext></a:extLst></p:cNvPr><p:cNvSpPr txBox="1"/><p:nvPr/></p:nvSpPr><p:spPr><a:xfrm><a:off x="301018" y="199255"/><a:ext cx="455574" cy="461665"/></a:xfrm><a:prstGeom prst="rect"><a:avLst/></a:prstGeom><a:noFill/></p:spPr><p:txBody><a:bodyPr wrap="none" rtlCol="0"><a:spAutoFit/></a:bodyPr><a:lstStyle/><a:p><a:r><a:rPr lang="en-US" sz="2400" dirty="0"/><a:t>A)</a:t></a:r></a:p></p:txBody></p:sp><p:pic><p:nvPicPr><p:cNvPr id="15" name="Picture 14"><a:extLst><a:ext uri="{FF2B5EF4-FFF2-40B4-BE49-F238E27FC236}"><a16:creationId xmlns:a16="http://schemas.microsoft.com/office/drawing/2014/main" id="{96510657-C5E3-CE1C-F45A-134611CCD75C}"/></a:ext></a:extLst></p:cNvPr><p:cNvPicPr><a:picLocks noChangeAspect="1"/></p:cNvPicPr><p:nvPr/></p:nvPicPr><p:blipFill><a:blip r:embed="rId3"><a:extLst><a:ext uri="{BEBA8EAE-BF5A-486C-A8C5-ECC9F3942E4B}"><a14:imgProps xmlns:a14="http://schemas.microsoft.com/office/drawing/2010/main"><a14:imgLayer r:embed="rId4"><a14:imgEffect><a14:sharpenSoften amount="25000"/></a14:imgEffect><a14:imgEffect><a14:brightnessContrast contrast="-40000"/></a14:imgEffect></a14:imgLayer></a14:imgProps></a:ext></a:extLst></a:blip><a:stretch><a:fillRect/></a:stretch></p:blipFill><p:spPr><a:xfrm><a:off x="4783944" y="3458679"/><a:ext cx="3939482" cy="3093222"/></a:xfrm><a:prstGeom prst="rect"><a:avLst/></a:prstGeom></p:spPr></p:pic><p:pic><p:nvPicPr><p:cNvPr id="16" name="Picture 15"><a:extLst><a:ext uri="{FF2B5EF4-FFF2-40B4-BE49-F238E27FC236}"><a16:creationId xmlns:a16="http://schemas.microsoft.com/office/drawing/2014/main" id="{9EC1DBF9-C50E-2D3E-91DB-18BF9B7301E2}"/></a:ext></a:extLst></p:cNvPr><p:cNvPicPr><a:picLocks noChangeAspect="1"/></p:cNvPicPr><p:nvPr/></p:nvPicPr><p:blipFill><a:blip r:embed="rId5"><a:extLst><a:ext uri="{BEBA8EAE-BF5A-486C-A8C5-ECC9F3942E4B}"><a14:imgProps xmlns:a14="http://schemas.microsoft.com/office/drawing/2010/main"><a14:imgLayer r:embed="rId6"><a14:imgEffect><a14:sharpenSoften amount="25000"/></a14:imgEffect><a14:imgEffect><a14:brightnessContrast contrast="-40000"/></a14:imgEffect></a14:imgLayer></a14:imgProps></a:ext></a:extLst></a:blip><a:stretch><a:fillRect/></a:stretch></p:blipFill><p:spPr><a:xfrm><a:off x="564744" y="3518110"/><a:ext cx="3788100" cy="2974360"/></a:xfrm><a:prstGeom prst="rect"><a:avLst/></a:prstGeom></p:spPr></p:pic><p:sp><p:nvSpPr><p:cNvPr id="18" name="TextBox 17"><a:extLst><a:ext uri="{FF2B5EF4-FFF2-40B4-BE49-F238E27FC236}"><a16:creationId xmlns:a16="http://schemas.microsoft.com/office/drawing/2014/main" id="{0643A08B-C0DD-8795-B93E-8BBCBDB051D2}"/></a:ext></a:extLst></p:cNvPr><p:cNvSpPr txBox="1"/><p:nvPr/></p:nvSpPr><p:spPr><a:xfrm><a:off x="4188770" y="199254"/><a:ext cx="444352" cy="461665"/></a:xfrm><a:prstGeom prst="rect"><a:avLst/></a:prstGeom><a:noFill/></p:spPr><p:txBody><a:bodyPr wrap="none" rtlCol="0"><a:spAutoFit/></a:bodyPr><a:lstStyle/><a:p><a:r><a:rPr lang="en-US" sz="2400" dirty="0"/><a:t>B)</a:t></a:r></a:p></p:txBody></p:sp><p:sp><p:nvSpPr><p:cNvPr id="19" name="TextBox 18"><a:extLst><a:ext uri="{FF2B5EF4-FFF2-40B4-BE49-F238E27FC236}"><a16:creationId xmlns:a16="http://schemas.microsoft.com/office/drawing/2014/main" id="{76F67F52-A641-133D-1B22-848B5FCB353C}"/></a:ext></a:extLst></p:cNvPr><p:cNvSpPr txBox="1"/><p:nvPr/></p:nvSpPr><p:spPr><a:xfrm><a:off x="4188770" y="3129168"/><a:ext cx="466794" cy="461665"/></a:xfrm><a:prstGeom prst="rect"><a:avLst/></a:prstGeom><a:noFill/></p:spPr><p:txBody><a:bodyPr wrap="none" rtlCol="0"><a:spAutoFit/></a:bodyPr><a:lstStyle/><a:p><a:r><a:rPr lang="en-US" sz="2400" dirty="0"/><a:t>D)</a:t></a:r></a:p></p:txBody></p:sp><p:grpSp><p:nvGrpSpPr><p:cNvPr id="22" name="Group 21"><a:extLst><a:ext uri="{FF2B5EF4-FFF2-40B4-BE49-F238E27FC236}"><a16:creationId xmlns:a16="http://schemas.microsoft.com/office/drawing/2014/main" id="{7EB283B4-E041-ACBB-973C-24A988BB05DF}"/></a:ext></a:extLst></p:cNvPr><p:cNvGrpSpPr/><p:nvPr/></p:nvGrpSpPr><p:grpSpPr><a:xfrm><a:off x="4684862" y="199254"/><a:ext cx="3065430" cy="2714670"/><a:chOff x="747473" y="164060"/><a:chExt cx="3065430" cy="2714670"/></a:xfrm></p:grpSpPr><p:grpSp><p:nvGrpSpPr><p:cNvPr id="8" name="Group 7"><a:extLst><a:ext uri="{FF2B5EF4-FFF2-40B4-BE49-F238E27FC236}"><a16:creationId xmlns:a16="http://schemas.microsoft.com/office/drawing/2014/main" id="{99BC035F-045E-D8DE-5CE0-98DF93940B77}"/></a:ext></a:extLst></p:cNvPr><p:cNvGrpSpPr/><p:nvPr/></p:nvGrpSpPr><p:grpSpPr><a:xfrm><a:off x="747473" y="164060"/><a:ext cx="3065430" cy="2714670"/><a:chOff x="2436849" y="1799125"/><a:chExt cx="2912614" cy="2851470"/></a:xfrm></p:grpSpPr><p:pic><p:nvPicPr><p:cNvPr id="9" name="Picture 8"><a:extLst><a:ext uri="{FF2B5EF4-FFF2-40B4-BE49-F238E27FC236}"><a16:creationId xmlns:a16="http://schemas.microsoft.com/office/drawing/2014/main" id="{12A2E5B6-E241-B218-01EC-767A32A0A054}"/></a:ext></a:extLst></p:cNvPr><p:cNvPicPr><a:picLocks noChangeAspect="1"/></p:cNvPicPr><p:nvPr/></p:nvPicPr><p:blipFill><a:blip r:embed="rId7"><a:extLst><a:ext uri="{BEBA8EAE-BF5A-486C-A8C5-ECC9F3942E4B}"><a14:imgProps xmlns:a14="http://schemas.microsoft.com/office/drawing/2010/main"><a14:imgLayer r:embed="rId8"><a14:imgEffect><a14:sharpenSoften amount="25000"/></a14:imgEffect><a14:imgEffect><a14:brightnessContrast contrast="-40000"/></a14:imgEffect></a14:imgLayer></a14:imgProps></a:ext></a:extLst></a:blip><a:stretch><a:fillRect/></a:stretch></p:blipFill><p:spPr><a:xfrm><a:off x="2436849" y="1799125"/><a:ext cx="2851470" cy="2851470"/></a:xfrm><a:prstGeom prst="rect"><a:avLst/></a:prstGeom></p:spPr></p:pic><p:sp><p:nvSpPr><p:cNvPr id="10" name="TextBox 9"><a:extLst><a:ext uri="{FF2B5EF4-FFF2-40B4-BE49-F238E27FC236}"><a16:creationId xmlns:a16="http://schemas.microsoft.com/office/drawing/2014/main" id="{B2282CB8-05F2-E8E4-92A7-9D23B6ECBD73}"/></a:ext></a:extLst></p:cNvPr><p:cNvSpPr txBox="1"/><p:nvPr/></p:nvSpPr><p:spPr><a:xfrm><a:off x="4013680" y="2148540"/><a:ext cx="546945" cy="246221"/></a:xfrm><a:prstGeom prst="rect"><a:avLst/></a:prstGeom><a:noFill/></p:spPr><p:txBody><a:bodyPr wrap="square" rtlCol="0"><a:spAutoFit/></a:bodyPr><a:lstStyle/><a:p><a:r><a:rPr lang="en-US" sz="1000" dirty="0"/><a:t>NUP58</a:t></a:r></a:p></p:txBody></p:sp><p:sp><p:nvSpPr><p:cNvPr id="11" name="TextBox 10"><a:extLst><a:ext uri="{FF2B5EF4-FFF2-40B4-BE49-F238E27FC236}"><a16:creationId xmlns:a16="http://schemas.microsoft.com/office/drawing/2014/main" id="{CD5CBD2B-844A-B98B-A167-F69EC66B8E99}"/></a:ext></a:extLst></p:cNvPr><p:cNvSpPr txBox="1"/><p:nvPr/></p:nvSpPr><p:spPr><a:xfrm><a:off x="4054874" y="2289524"/><a:ext cx="607859" cy="246221"/></a:xfrm><a:prstGeom prst="rect"><a:avLst/></a:prstGeom><a:noFill/></p:spPr><p:txBody><a:bodyPr wrap="square" rtlCol="0"><a:spAutoFit/></a:bodyPr><a:lstStyle/><a:p><a:r><a:rPr lang="en-US" sz="1000" dirty="0"/><a:t>AKIRIN1</a:t></a:r></a:p></p:txBody></p:sp><p:sp><p:nvSpPr><p:cNvPr id="12" name="TextBox 11"><a:extLst><a:ext uri="{FF2B5EF4-FFF2-40B4-BE49-F238E27FC236}"><a16:creationId xmlns:a16="http://schemas.microsoft.com/office/drawing/2014/main" id="{C25FFB34-1B73-14AB-18FB-43CB019AE8AD}"/></a:ext></a:extLst></p:cNvPr><p:cNvSpPr txBox="1"/><p:nvPr/></p:nvSpPr><p:spPr><a:xfrm><a:off x="4140368" y="2524594"/><a:ext cx="593432" cy="246221"/></a:xfrm><a:prstGeom prst="rect"><a:avLst/></a:prstGeom><a:noFill/></p:spPr><p:txBody><a:bodyPr wrap="square" rtlCol="0"><a:spAutoFit/></a:bodyPr><a:lstStyle/><a:p><a:r><a:rPr lang="en-US" sz="1000" dirty="0"/><a:t>RNF168</a:t></a:r></a:p></p:txBody></p:sp><p:sp><p:nvSpPr><p:cNvPr id="13" name="TextBox 12"><a:extLst><a:ext uri="{FF2B5EF4-FFF2-40B4-BE49-F238E27FC236}"><a16:creationId xmlns:a16="http://schemas.microsoft.com/office/drawing/2014/main" id="{E7F79FFE-0557-EE51-08EE-6C89628FA123}"/></a:ext></a:extLst></p:cNvPr><p:cNvSpPr txBox="1"/><p:nvPr/></p:nvSpPr><p:spPr><a:xfrm><a:off x="4725574" y="2412634"/><a:ext cx="623889" cy="246221"/></a:xfrm><a:prstGeom prst="rect"><a:avLst/></a:prstGeom><a:noFill/></p:spPr><p:txBody><a:bodyPr wrap="square" rtlCol="0"><a:spAutoFit/></a:bodyPr><a:lstStyle/><a:p><a:r><a:rPr lang="en-US" sz="1000" dirty="0"/><a:t>IGF2BP3</a:t></a:r></a:p></p:txBody></p:sp><p:sp><p:nvSpPr><p:cNvPr id="14" name="TextBox 13"><a:extLst><a:ext uri="{FF2B5EF4-FFF2-40B4-BE49-F238E27FC236}"><a16:creationId xmlns:a16="http://schemas.microsoft.com/office/drawing/2014/main" id="{63F28391-D9DD-21CB-ADF3-920D114EC646}"/></a:ext></a:extLst></p:cNvPr><p:cNvSpPr txBox="1"/><p:nvPr/></p:nvSpPr><p:spPr><a:xfrm><a:off x="3020194" y="2684262"/><a:ext cx="638316" cy="246220"/></a:xfrm><a:prstGeom prst="rect"><a:avLst/></a:prstGeom><a:noFill/></p:spPr><p:txBody><a:bodyPr wrap="square" rtlCol="0"><a:spAutoFit/></a:bodyPr><a:lstStyle/><a:p><a:r><a:rPr lang="en-US" sz="1000" dirty="0"/><a:t>SLC46A2</a:t></a:r></a:p></p:txBody></p:sp></p:grpSp><p:sp><p:nvSpPr><p:cNvPr id="6" name="Rectangle 5"><a:extLst><a:ext uri="{FF2B5EF4-FFF2-40B4-BE49-F238E27FC236}"><a16:creationId xmlns:a16="http://schemas.microsoft.com/office/drawing/2014/main" id="{EF6D14BD-A275-7250-BAAD-974B6E7A7ED7}"/></a:ext></a:extLst></p:cNvPr><p:cNvSpPr/><p:nvPr/></p:nvSpPr><p:spPr><a:xfrm><a:off x="1340472" y="2432197"/><a:ext cx="958850" cy="130175"/></a:xfrm><a:prstGeom prst="rect"><a:avLst/></a:prstGeom><a:solidFill><a:schemeClr val="bg1"/></a:solidFill><a:ln><a:noFill/></a:ln></p:spPr><p:style><a:lnRef idx="2"><a:schemeClr val="accent1"><a:shade val="50000"/></a:schemeClr></a:lnRef><a:fillRef idx="1"><a:schemeClr val="accent1"/></a:fillRef><a:effectRef idx="0"><a:schemeClr val="accent1"/></a:effectRef><a:fontRef idx="minor"><a:schemeClr val="lt1"/></a:fontRef></p:style><p:txBody><a:bodyPr rtlCol="0" anchor="ctr"/><a:lstStyle/><a:p><a:pPr algn="ctr"/><a:r><a:rPr lang="en-US" sz="900" dirty="0"><a:solidFill><a:sysClr val="windowText" lastClr="000000"/></a:solidFill></a:rPr><a:t>IGF2BP3</a:t></a:r><a:r><a:rPr lang="en-US" sz="900" baseline="30000" dirty="0"><a:solidFill><a:sysClr val="windowText" lastClr="000000"/></a:solidFill></a:rPr><a:t>-</a:t></a:r></a:p></p:txBody></p:sp><p:sp><p:nvSpPr><p:cNvPr id="17" name="Rectangle 16"><a:extLst><a:ext uri="{FF2B5EF4-FFF2-40B4-BE49-F238E27FC236}"><a16:creationId xmlns:a16="http://schemas.microsoft.com/office/drawing/2014/main" id="{68CA93FD-B0EC-F2F3-D172-1A09F937F4D1}"/></a:ext></a:extLst></p:cNvPr><p:cNvSpPr/><p:nvPr/></p:nvSpPr><p:spPr><a:xfrm><a:off x="2316333" y="2430192"/><a:ext cx="958850" cy="130175"/></a:xfrm><a:prstGeom prst="rect"><a:avLst/></a:prstGeom><a:solidFill><a:schemeClr val="bg1"/></a:solidFill><a:ln><a:noFill/></a:ln></p:spPr><p:style><a:lnRef idx="2"><a:schemeClr val="accent1"><a:shade val="50000"/></a:schemeClr></a:lnRef><a:fillRef idx="1"><a:schemeClr val="accent1"/></a:fillRef><a:effectRef idx="0"><a:schemeClr val="accent1"/></a:effectRef><a:fontRef idx="minor"><a:schemeClr val="lt1"/></a:fontRef></p:style><p:txBody><a:bodyPr rtlCol="0" anchor="ctr"/><a:lstStyle/><a:p><a:pPr algn="ctr"/><a:r><a:rPr lang="en-US" sz="900" dirty="0"><a:solidFill><a:sysClr val="windowText" lastClr="000000"/></a:solidFill></a:rPr><a:t>IGF2BP3</a:t></a:r><a:r><a:rPr lang="en-US" sz="900" baseline="30000" dirty="0"><a:solidFill><a:sysClr val="windowText" lastClr="000000"/></a:solidFill></a:rPr><a:t>+</a:t></a:r></a:p></p:txBody></p:sp></p:grpSp><p:sp><p:nvSpPr><p:cNvPr id="26" name="TextBox 25"><a:extLst><a:ext uri="{FF2B5EF4-FFF2-40B4-BE49-F238E27FC236}"><a16:creationId xmlns:a16="http://schemas.microsoft.com/office/drawing/2014/main" id="{0360A5F8-8FB7-EAE3-2DCA-D9501FD7742A}"/></a:ext></a:extLst></p:cNvPr><p:cNvSpPr txBox="1"/><p:nvPr/></p:nvSpPr><p:spPr><a:xfrm><a:off x="308232" y="3129167"/><a:ext cx="441146" cy="461665"/></a:xfrm><a:prstGeom prst="rect"><a:avLst/></a:prstGeom><a:noFill/></p:spPr><p:txBody><a:bodyPr wrap="none" rtlCol="0"><a:spAutoFit/></a:bodyPr><a:lstStyle/><a:p><a:r><a:rPr lang="en-US" sz="2400" dirty="0"/><a:t>C)</a:t></a:r></a:p></p:txBody></p:sp><p:grpSp><p:nvGrpSpPr><p:cNvPr id="4" name="Group 3"><a:extLst><a:ext uri="{FF2B5EF4-FFF2-40B4-BE49-F238E27FC236}"><a16:creationId xmlns:a16="http://schemas.microsoft.com/office/drawing/2014/main" id="{773837E6-7C10-D0C4-7363-6AD6BFE03157}"/></a:ext></a:extLst></p:cNvPr><p:cNvGrpSpPr/><p:nvPr/></p:nvGrpSpPr><p:grpSpPr><a:xfrm><a:off x="737137" y="365530"/><a:ext cx="3095496" cy="2710301"/><a:chOff x="4537787" y="3236403"/><a:chExt cx="3095496" cy="2710301"/></a:xfrm></p:grpSpPr><p:pic><p:nvPicPr><p:cNvPr id="7" name="Picture 6"><a:extLst><a:ext uri="{FF2B5EF4-FFF2-40B4-BE49-F238E27FC236}"><a16:creationId xmlns:a16="http://schemas.microsoft.com/office/drawing/2014/main" id="{090D4F42-9BCA-B453-5A6E-6FB6D8D2F8B1}"/></a:ext></a:extLst></p:cNvPr><p:cNvPicPr><a:picLocks noChangeAspect="1"/></p:cNvPicPr><p:nvPr/></p:nvPicPr><p:blipFill rotWithShape="1"><a:blip r:embed="rId9"/><a:srcRect t="12444"/><a:stretch/></p:blipFill><p:spPr><a:xfrm><a:off x="4537787" y="3236403"/><a:ext cx="3095496" cy="2710301"/></a:xfrm><a:prstGeom prst="rect"><a:avLst/></a:prstGeom></p:spPr></p:pic><p:sp><p:nvSpPr><p:cNvPr id="20" name="Rectangle 19"><a:extLst><a:ext uri="{FF2B5EF4-FFF2-40B4-BE49-F238E27FC236}"><a16:creationId xmlns:a16="http://schemas.microsoft.com/office/drawing/2014/main" id="{BC54F412-4EA3-1C26-0CC5-35DF7C885F56}"/></a:ext></a:extLst></p:cNvPr><p:cNvSpPr/><p:nvPr/></p:nvSpPr><p:spPr><a:xfrm><a:off x="5200650" y="5438677"/><a:ext cx="958850" cy="130175"/></a:xfrm><a:prstGeom prst="rect"><a:avLst/></a:prstGeom><a:solidFill><a:schemeClr val="bg1"/></a:solidFill><a:ln><a:noFill/></a:ln></p:spPr><p:style><a:lnRef idx="2"><a:schemeClr val="accent1"><a:shade val="50000"/></a:schemeClr></a:lnRef><a:fillRef idx="1"><a:schemeClr val="accent1"/></a:fillRef><a:effectRef idx="0"><a:schemeClr val="accent1"/></a:effectRef><a:fontRef idx="minor"><a:schemeClr val="lt1"/></a:fontRef></p:style><p:txBody><a:bodyPr rtlCol="0" anchor="ctr"/><a:lstStyle/><a:p><a:pPr algn="ctr"/><a:r><a:rPr lang="en-US" sz="900" dirty="0"><a:solidFill><a:sysClr val="windowText" lastClr="000000"/></a:solidFill></a:rPr><a:t>IGF2BP3</a:t></a:r><a:r><a:rPr lang="en-US" sz="900" baseline="30000" dirty="0"><a:solidFill><a:sysClr val="windowText" lastClr="000000"/></a:solidFill></a:rPr><a:t>-</a:t></a:r></a:p></p:txBody></p:sp><p:sp><p:nvSpPr><p:cNvPr id="27" name="Rectangle 26"><a:extLst><a:ext uri="{FF2B5EF4-FFF2-40B4-BE49-F238E27FC236}"><a16:creationId xmlns:a16="http://schemas.microsoft.com/office/drawing/2014/main" id="{09FDE5F8-3E71-B592-AFCB-670E981D3E82}"/></a:ext></a:extLst></p:cNvPr><p:cNvSpPr/><p:nvPr/></p:nvSpPr><p:spPr><a:xfrm><a:off x="6176277" y="5438677"/><a:ext cx="958850" cy="130175"/></a:xfrm><a:prstGeom prst="rect"><a:avLst/></a:prstGeom><a:solidFill><a:schemeClr val="bg1"/></a:solidFill><a:ln><a:noFill/></a:ln></p:spPr><p:style><a:lnRef idx="2"><a:schemeClr val="accent1"><a:shade val="50000"/></a:schemeClr></a:lnRef><a:fillRef idx="1"><a:schemeClr val="accent1"/></a:fillRef><a:effectRef idx="0"><a:schemeClr val="accent1"/></a:effectRef><a:fontRef idx="minor"><a:schemeClr val="lt1"/></a:fontRef></p:style><p:txBody><a:bodyPr rtlCol="0" anchor="ctr"/><a:lstStyle/><a:p><a:pPr algn="ctr"/><a:r><a:rPr lang="en-US" sz="900" dirty="0"><a:solidFill><a:sysClr val="windowText" lastClr="000000"/></a:solidFill></a:rPr><a:t>IGF2BP3</a:t></a:r><a:r><a:rPr lang="en-US" sz="900" baseline="30000" dirty="0"><a:solidFill><a:sysClr val="windowText" lastClr="000000"/></a:solidFill></a:rPr><a:t>+</a:t></a:r></a:p></p:txBody></p:sp></p:grpSp><p:sp><p:nvSpPr><p:cNvPr id="28" name="Oval 27"><a:extLst><a:ext uri="{FF2B5EF4-FFF2-40B4-BE49-F238E27FC236}"><a16:creationId xmlns:a16="http://schemas.microsoft.com/office/drawing/2014/main" id="{01149D5F-8674-4343-55E4-DBAB840E14C1}"/></a:ext></a:extLst></p:cNvPr><p:cNvSpPr/><p:nvPr/></p:nvSpPr><p:spPr><a:xfrm><a:off x="3409775" y="633507"/><a:ext cx="45719" cy="45719"/></a:xfrm><a:prstGeom prst="ellipse"><a:avLst/></a:prstGeom><a:solidFill><a:schemeClr val="accent2"><a:lumMod val="60000"/><a:lumOff val="40000"/></a:schemeClr></a:solidFill><a:ln><a:noFill/></a:ln></p:spPr><p:style><a:lnRef idx="2"><a:schemeClr val="accent1"><a:shade val="50000"/></a:schemeClr></a:lnRef><a:fillRef idx="1"><a:schemeClr val="accent1"/></a:fillRef><a:effectRef idx="0"><a:schemeClr val="accent1"/></a:effectRef><a:fontRef idx="minor"><a:schemeClr val="lt1"/></a:fontRef></p:style><p:txBody><a:bodyPr rtlCol="0" anchor="ctr"/><a:lstStyle/><a:p><a:pPr algn="ctr"/><a:endParaRPr lang="en-US"/></a:p></p:txBody></p:sp><p:sp><p:nvSpPr><p:cNvPr id="29" name="TextBox 28"><a:extLst><a:ext uri="{FF2B5EF4-FFF2-40B4-BE49-F238E27FC236}"><a16:creationId xmlns:a16="http://schemas.microsoft.com/office/drawing/2014/main" id="{136C7A4B-7BD6-9FEF-E300-C88D6C304B31}"/></a:ext></a:extLst></p:cNvPr><p:cNvSpPr txBox="1"/><p:nvPr/></p:nvSpPr><p:spPr><a:xfrm><a:off x="3409775" y="528631"/><a:ext cx="636713" cy="261610"/></a:xfrm><a:prstGeom prst="rect"><a:avLst/></a:prstGeom><a:noFill/></p:spPr><p:txBody><a:bodyPr wrap="none" rtlCol="0"><a:spAutoFit/></a:bodyPr><a:lstStyle/><a:p><a:r><a:rPr lang="en-US" sz="1050" dirty="0"/><a:t>HMGA2</a:t></a:r></a:p></p:txBody></p:sp><p:sp><p:nvSpPr><p:cNvPr id="30" name="Oval 29"><a:extLst><a:ext uri="{FF2B5EF4-FFF2-40B4-BE49-F238E27FC236}"><a16:creationId xmlns:a16="http://schemas.microsoft.com/office/drawing/2014/main" id="{6FFDCE5C-DA84-4B2E-799B-0B25345CEB46}"/></a:ext></a:extLst></p:cNvPr><p:cNvSpPr/><p:nvPr/></p:nvSpPr><p:spPr><a:xfrm><a:off x="3319533" y="482912"/><a:ext cx="45719" cy="45719"/></a:xfrm><a:prstGeom prst="ellipse"><a:avLst/></a:prstGeom><a:solidFill><a:schemeClr val="accent2"><a:lumMod val="60000"/><a:lumOff val="40000"/></a:schemeClr></a:solidFill><a:ln><a:noFill/></a:ln></p:spPr><p:style><a:lnRef idx="2"><a:schemeClr val="accent1"><a:shade val="50000"/></a:schemeClr></a:lnRef><a:fillRef idx="1"><a:schemeClr val="accent1"/></a:fillRef><a:effectRef idx="0"><a:schemeClr val="accent1"/></a:effectRef><a:fontRef idx="minor"><a:schemeClr val="lt1"/></a:fontRef></p:style><p:txBody><a:bodyPr rtlCol="0" anchor="ctr"/><a:lstStyle/><a:p><a:pPr algn="ctr"/><a:endParaRPr lang="en-US"/></a:p></p:txBody></p:sp><p:sp><p:nvSpPr><p:cNvPr id="31" name="TextBox 30"><a:extLst><a:ext uri="{FF2B5EF4-FFF2-40B4-BE49-F238E27FC236}"><a16:creationId xmlns:a16="http://schemas.microsoft.com/office/drawing/2014/main" id="{F379E607-F116-EBFF-CC94-4FE9D440B761}"/></a:ext></a:extLst></p:cNvPr><p:cNvSpPr txBox="1"/><p:nvPr/></p:nvSpPr><p:spPr><a:xfrm><a:off x="3316322" y="371897"/><a:ext cx="646331" cy="253916"/></a:xfrm><a:prstGeom prst="rect"><a:avLst/></a:prstGeom><a:noFill/></p:spPr><p:txBody><a:bodyPr wrap="none" rtlCol="0"><a:spAutoFit/></a:bodyPr><a:lstStyle/><a:p><a:r><a:rPr lang="en-US" sz="1050" dirty="0"/><a:t>IGF2BP3</a:t></a:r></a:p></p:txBody></p:sp></p:spTree><p:extLst><p:ext uri="{BB962C8B-B14F-4D97-AF65-F5344CB8AC3E}"><p14:creationId xmlns:p14="http://schemas.microsoft.com/office/powerpoint/2010/main" val="3111695542"/></p:ext></p:extLst></p:cSld><p:clrMapOvr><a:masterClrMapping/></p:clrMapOvr></p:sld>
