# Supplementary material for: IGF2BP3 as a Prognostic Biomarker in Well-Differentiated/Dedifferentiated Liposarcoma
Source: Cancers (Basel). 2023 Sep 9;15(18):4489. doi: 10.3390/cancers15184489 (PMC10526143; doi:10.3390/cancers15184489)
Supplement: Supplementary file 1 [file cancers-15-04489-s001.zip › cancers-2557382-supplementary/ppt/slides/slide4.xml]

<?xml version="1.0" encoding="UTF-8" standalone="yes"?>
<p:sld xmlns:a="http://schemas.openxmlformats.org/drawingml/2006/main" xmlns:r="http://schemas.openxmlformats.org/officeDocument/2006/relationships" xmlns:p="http://schemas.openxmlformats.org/presentationml/2006/main"><p:cSld><p:spTree><p:nvGrpSpPr><p:cNvPr id="1" name=""/><p:cNvGrpSpPr/><p:nvPr/></p:nvGrpSpPr><p:grpSpPr><a:xfrm><a:off x="0" y="0"/><a:ext cx="0" cy="0"/><a:chOff x="0" y="0"/><a:chExt cx="0" cy="0"/></a:xfrm></p:grpSpPr><p:grpSp><p:nvGrpSpPr><p:cNvPr id="13" name="Group 12"><a:extLst><a:ext uri="{FF2B5EF4-FFF2-40B4-BE49-F238E27FC236}"><a16:creationId xmlns:a16="http://schemas.microsoft.com/office/drawing/2014/main" id="{C6369117-B5D0-4C76-3EF9-1506F67E0A78}"/></a:ext></a:extLst></p:cNvPr><p:cNvGrpSpPr/><p:nvPr/></p:nvGrpSpPr><p:grpSpPr><a:xfrm><a:off x="6096000" y="556665"/><a:ext cx="4083441" cy="2059078"/><a:chOff x="651397" y="424070"/><a:chExt cx="4083441" cy="2059078"/></a:xfrm></p:grpSpPr><p:pic><p:nvPicPr><p:cNvPr id="4" name="Picture 3"><a:extLst><a:ext uri="{FF2B5EF4-FFF2-40B4-BE49-F238E27FC236}"><a16:creationId xmlns:a16="http://schemas.microsoft.com/office/drawing/2014/main" id="{39CFBE93-3F91-FA78-78D2-F70DBBB25992}"/></a:ext></a:extLst></p:cNvPr><p:cNvPicPr><a:picLocks noChangeAspect="1"/></p:cNvPicPr><p:nvPr/></p:nvPicPr><p:blipFill><a:blip r:embed="rId3"/><a:stretch><a:fillRect/></a:stretch></p:blipFill><p:spPr><a:xfrm><a:off x="651397" y="910352"/><a:ext cx="4083441" cy="1572796"/></a:xfrm><a:prstGeom prst="rect"><a:avLst/></a:prstGeom><a:ln w="12700"><a:solidFill><a:schemeClr val="tx1"/></a:solidFill></a:ln></p:spPr></p:pic><p:sp><p:nvSpPr><p:cNvPr id="5" name="TextBox 4"><a:extLst><a:ext uri="{FF2B5EF4-FFF2-40B4-BE49-F238E27FC236}"><a16:creationId xmlns:a16="http://schemas.microsoft.com/office/drawing/2014/main" id="{29458744-6F1C-0814-C741-CE069DE9CBC2}"/></a:ext></a:extLst></p:cNvPr><p:cNvSpPr txBox="1"/><p:nvPr/></p:nvSpPr><p:spPr><a:xfrm><a:off x="949278" y="424070"/><a:ext cx="1010836" cy="369332"/></a:xfrm><a:prstGeom prst="rect"><a:avLst/></a:prstGeom><a:noFill/></p:spPr><p:txBody><a:bodyPr wrap="square" rtlCol="0"><a:spAutoFit/></a:bodyPr><a:lstStyle/><a:p><a:r><a:rPr lang="en-US" dirty="0"><a:latin typeface="Arial" panose="020B0604020202020204" pitchFamily="34" charset="0"/><a:cs typeface="Arial" panose="020B0604020202020204" pitchFamily="34" charset="0"/></a:rPr><a:t>LPS1</a:t></a:r></a:p></p:txBody></p:sp><p:sp><p:nvSpPr><p:cNvPr id="6" name="TextBox 5"><a:extLst><a:ext uri="{FF2B5EF4-FFF2-40B4-BE49-F238E27FC236}"><a16:creationId xmlns:a16="http://schemas.microsoft.com/office/drawing/2014/main" id="{38B457A7-C894-3E4E-A81D-AAA26B03CFBB}"/></a:ext></a:extLst></p:cNvPr><p:cNvSpPr txBox="1"/><p:nvPr/></p:nvSpPr><p:spPr><a:xfrm><a:off x="2396837" y="424070"/><a:ext cx="1172360" cy="369332"/></a:xfrm><a:prstGeom prst="rect"><a:avLst/></a:prstGeom><a:noFill/></p:spPr><p:txBody><a:bodyPr wrap="square" rtlCol="0"><a:spAutoFit/></a:bodyPr><a:lstStyle/><a:p><a:r><a:rPr lang="en-US" dirty="0"><a:latin typeface="Arial" panose="020B0604020202020204" pitchFamily="34" charset="0"/><a:cs typeface="Arial" panose="020B0604020202020204" pitchFamily="34" charset="0"/></a:rPr><a:t>LPS2</a:t></a:r></a:p></p:txBody></p:sp><p:sp><p:nvSpPr><p:cNvPr id="7" name="TextBox 6"><a:extLst><a:ext uri="{FF2B5EF4-FFF2-40B4-BE49-F238E27FC236}"><a16:creationId xmlns:a16="http://schemas.microsoft.com/office/drawing/2014/main" id="{26D1F1D5-4788-19E5-F216-37D3440E7CB0}"/></a:ext></a:extLst></p:cNvPr><p:cNvSpPr txBox="1"/><p:nvPr/></p:nvSpPr><p:spPr><a:xfrm><a:off x="3740150" y="424070"/><a:ext cx="902706" cy="369332"/></a:xfrm><a:prstGeom prst="rect"><a:avLst/></a:prstGeom><a:noFill/></p:spPr><p:txBody><a:bodyPr wrap="square" rtlCol="0"><a:spAutoFit/></a:bodyPr><a:lstStyle/><a:p><a:r><a:rPr lang="en-US" dirty="0"><a:latin typeface="Arial" panose="020B0604020202020204" pitchFamily="34" charset="0"/><a:cs typeface="Arial" panose="020B0604020202020204" pitchFamily="34" charset="0"/></a:rPr><a:t>LPS3</a:t></a:r></a:p></p:txBody></p:sp></p:grpSp><p:sp><p:nvSpPr><p:cNvPr id="8" name="TextBox 7"><a:extLst><a:ext uri="{FF2B5EF4-FFF2-40B4-BE49-F238E27FC236}"><a16:creationId xmlns:a16="http://schemas.microsoft.com/office/drawing/2014/main" id="{5F4235B8-AB5A-D4BB-E7A4-D6E9A5B1D8AC}"/></a:ext></a:extLst></p:cNvPr><p:cNvSpPr txBox="1"/><p:nvPr/></p:nvSpPr><p:spPr><a:xfrm><a:off x="179959" y="95000"/><a:ext cx="455574" cy="461665"/></a:xfrm><a:prstGeom prst="rect"><a:avLst/></a:prstGeom><a:noFill/></p:spPr><p:txBody><a:bodyPr wrap="none" rtlCol="0"><a:spAutoFit/></a:bodyPr><a:lstStyle/><a:p><a:r><a:rPr lang="en-US" sz="2400" dirty="0"/><a:t>A)</a:t></a:r></a:p></p:txBody></p:sp><p:sp><p:nvSpPr><p:cNvPr id="20" name="TextBox 19"><a:extLst><a:ext uri="{FF2B5EF4-FFF2-40B4-BE49-F238E27FC236}"><a16:creationId xmlns:a16="http://schemas.microsoft.com/office/drawing/2014/main" id="{3E886A5D-9D66-64D1-9792-46B1DDD7688F}"/></a:ext></a:extLst></p:cNvPr><p:cNvSpPr txBox="1"/><p:nvPr/></p:nvSpPr><p:spPr><a:xfrm><a:off x="5365585" y="95000"/><a:ext cx="444352" cy="461665"/></a:xfrm><a:prstGeom prst="rect"><a:avLst/></a:prstGeom><a:noFill/></p:spPr><p:txBody><a:bodyPr wrap="none" rtlCol="0"><a:spAutoFit/></a:bodyPr><a:lstStyle/><a:p><a:r><a:rPr lang="en-US" sz="2400" dirty="0"/><a:t>B)</a:t></a:r></a:p></p:txBody></p:sp><p:sp><p:nvSpPr><p:cNvPr id="2" name="TextBox 1"><a:extLst><a:ext uri="{FF2B5EF4-FFF2-40B4-BE49-F238E27FC236}"><a16:creationId xmlns:a16="http://schemas.microsoft.com/office/drawing/2014/main" id="{8741A869-310C-DD2A-A9C5-77C960A30917}"/></a:ext></a:extLst></p:cNvPr><p:cNvSpPr txBox="1"/><p:nvPr/></p:nvSpPr><p:spPr><a:xfrm><a:off x="196606" y="3364020"/><a:ext cx="441146" cy="461665"/></a:xfrm><a:prstGeom prst="rect"><a:avLst/></a:prstGeom><a:noFill/></p:spPr><p:txBody><a:bodyPr wrap="none" rtlCol="0"><a:spAutoFit/></a:bodyPr><a:lstStyle/><a:p><a:r><a:rPr lang="en-US" sz="2400" dirty="0"/><a:t>C)</a:t></a:r></a:p></p:txBody></p:sp><p:pic><p:nvPicPr><p:cNvPr id="3" name="Picture 2"><a:extLst><a:ext uri="{FF2B5EF4-FFF2-40B4-BE49-F238E27FC236}"><a16:creationId xmlns:a16="http://schemas.microsoft.com/office/drawing/2014/main" id="{EBB9C9E6-7A4D-9807-7F01-35375CA07425}"/></a:ext></a:extLst></p:cNvPr><p:cNvPicPr><a:picLocks noChangeAspect="1"/></p:cNvPicPr><p:nvPr/></p:nvPicPr><p:blipFill><a:blip r:embed="rId4"/><a:stretch><a:fillRect/></a:stretch></p:blipFill><p:spPr><a:xfrm><a:off x="663400" y="3825685"/><a:ext cx="4450975" cy="2838923"/></a:xfrm><a:prstGeom prst="rect"><a:avLst/></a:prstGeom></p:spPr></p:pic><p:pic><p:nvPicPr><p:cNvPr id="11" name="Picture 10"><a:extLst><a:ext uri="{FF2B5EF4-FFF2-40B4-BE49-F238E27FC236}"><a16:creationId xmlns:a16="http://schemas.microsoft.com/office/drawing/2014/main" id="{EE30C4FE-6435-CA22-B43E-F3CF6EAFAD7E}"/></a:ext></a:extLst></p:cNvPr><p:cNvPicPr><a:picLocks noChangeAspect="1"/></p:cNvPicPr><p:nvPr/></p:nvPicPr><p:blipFill><a:blip r:embed="rId5"/><a:stretch><a:fillRect/></a:stretch></p:blipFill><p:spPr><a:xfrm><a:off x="1219477" y="255577"/><a:ext cx="2515684" cy="3173423"/></a:xfrm><a:prstGeom prst="rect"><a:avLst/></a:prstGeom></p:spPr></p:pic><p:sp><p:nvSpPr><p:cNvPr id="12" name="TextBox 11"><a:extLst><a:ext uri="{FF2B5EF4-FFF2-40B4-BE49-F238E27FC236}"><a16:creationId xmlns:a16="http://schemas.microsoft.com/office/drawing/2014/main" id="{CAB1392C-E007-29E0-C0AB-149A3D33AAD4}"/></a:ext></a:extLst></p:cNvPr><p:cNvSpPr txBox="1"/><p:nvPr/></p:nvSpPr><p:spPr><a:xfrm><a:off x="5354364" y="3364019"/><a:ext cx="466794" cy="461665"/></a:xfrm><a:prstGeom prst="rect"><a:avLst/></a:prstGeom><a:noFill/></p:spPr><p:txBody><a:bodyPr wrap="none" rtlCol="0"><a:spAutoFit/></a:bodyPr><a:lstStyle/><a:p><a:r><a:rPr lang="en-US" sz="2400" dirty="0"/><a:t>D)</a:t></a:r></a:p></p:txBody></p:sp><p:pic><p:nvPicPr><p:cNvPr id="21" name="Picture 20"><a:extLst><a:ext uri="{FF2B5EF4-FFF2-40B4-BE49-F238E27FC236}"><a16:creationId xmlns:a16="http://schemas.microsoft.com/office/drawing/2014/main" id="{2F3A4C22-00C9-003F-EA3C-0FF9C5E7D2C2}"/></a:ext></a:extLst></p:cNvPr><p:cNvPicPr><a:picLocks noChangeAspect="1"/></p:cNvPicPr><p:nvPr/></p:nvPicPr><p:blipFill><a:blip r:embed="rId6"/><a:stretch><a:fillRect/></a:stretch></p:blipFill><p:spPr><a:xfrm><a:off x="6467707" y="3429000"/><a:ext cx="2515685" cy="3285793"/></a:xfrm><a:prstGeom prst="rect"><a:avLst/></a:prstGeom></p:spPr></p:pic></p:spTree><p:extLst><p:ext uri="{BB962C8B-B14F-4D97-AF65-F5344CB8AC3E}"><p14:creationId xmlns:p14="http://schemas.microsoft.com/office/powerpoint/2010/main" val="4210396365"/></p:ext></p:extLst></p:cSld><p:clrMapOvr><a:masterClrMapping/></p:clrMapOvr></p:sld>
