# Supplementary material for: IGF2BP3 as a Prognostic Biomarker in Well-Differentiated/Dedifferentiated Liposarcoma
Source: Cancers (Basel). 2023 Sep 9;15(18):4489. doi: 10.3390/cancers15184489 (PMC10526143; doi:10.3390/cancers15184489)
Supplement: Supplementary file 1 [file cancers-15-04489-s001.zip › cancers-2557382-supplementary/ppt/slides/slide5.xml]

<?xml version="1.0" encoding="UTF-8" standalone="yes"?>
<p:sld xmlns:a="http://schemas.openxmlformats.org/drawingml/2006/main" xmlns:r="http://schemas.openxmlformats.org/officeDocument/2006/relationships" xmlns:p="http://schemas.openxmlformats.org/presentationml/2006/main"><p:cSld><p:spTree><p:nvGrpSpPr><p:cNvPr id="1" name=""/><p:cNvGrpSpPr/><p:nvPr/></p:nvGrpSpPr><p:grpSpPr><a:xfrm><a:off x="0" y="0"/><a:ext cx="0" cy="0"/><a:chOff x="0" y="0"/><a:chExt cx="0" cy="0"/></a:xfrm></p:grpSpPr><p:grpSp><p:nvGrpSpPr><p:cNvPr id="29" name="Group 28"><a:extLst><a:ext uri="{FF2B5EF4-FFF2-40B4-BE49-F238E27FC236}"><a16:creationId xmlns:a16="http://schemas.microsoft.com/office/drawing/2014/main" id="{9B10638A-4EE3-1326-6BB6-3248702A8366}"/></a:ext></a:extLst></p:cNvPr><p:cNvGrpSpPr/><p:nvPr/></p:nvGrpSpPr><p:grpSpPr><a:xfrm><a:off x="179959" y="475010"/><a:ext cx="1860122" cy="4569551"/><a:chOff x="274961" y="475010"/><a:chExt cx="1860122" cy="4569551"/></a:xfrm></p:grpSpPr><p:sp><p:nvSpPr><p:cNvPr id="8" name="TextBox 7"><a:extLst><a:ext uri="{FF2B5EF4-FFF2-40B4-BE49-F238E27FC236}"><a16:creationId xmlns:a16="http://schemas.microsoft.com/office/drawing/2014/main" id="{5F4235B8-AB5A-D4BB-E7A4-D6E9A5B1D8AC}"/></a:ext></a:extLst></p:cNvPr><p:cNvSpPr txBox="1"/><p:nvPr/></p:nvSpPr><p:spPr><a:xfrm><a:off x="274961" y="475010"/><a:ext cx="455574" cy="461665"/></a:xfrm><a:prstGeom prst="rect"><a:avLst/></a:prstGeom><a:noFill/></p:spPr><p:txBody><a:bodyPr wrap="none" rtlCol="0"><a:spAutoFit/></a:bodyPr><a:lstStyle/><a:p><a:r><a:rPr lang="en-US" sz="2400" dirty="0"/><a:t>A)</a:t></a:r></a:p></p:txBody></p:sp><p:grpSp><p:nvGrpSpPr><p:cNvPr id="28" name="Group 27"><a:extLst><a:ext uri="{FF2B5EF4-FFF2-40B4-BE49-F238E27FC236}"><a16:creationId xmlns:a16="http://schemas.microsoft.com/office/drawing/2014/main" id="{48D8C7A0-7D82-EF1A-04B4-A27B00667505}"/></a:ext></a:extLst></p:cNvPr><p:cNvGrpSpPr/><p:nvPr/></p:nvGrpSpPr><p:grpSpPr><a:xfrm><a:off x="760800" y="897272"/><a:ext cx="1374283" cy="4147289"/><a:chOff x="760800" y="897272"/><a:chExt cx="1374283" cy="4147289"/></a:xfrm></p:grpSpPr><p:pic><p:nvPicPr><p:cNvPr id="10" name="Picture 9"><a:extLst><a:ext uri="{FF2B5EF4-FFF2-40B4-BE49-F238E27FC236}"><a16:creationId xmlns:a16="http://schemas.microsoft.com/office/drawing/2014/main" id="{BE383940-5935-4693-8792-0A6E5FC6B58A}"/></a:ext></a:extLst></p:cNvPr><p:cNvPicPr><a:picLocks noChangeAspect="1"/></p:cNvPicPr><p:nvPr/></p:nvPicPr><p:blipFill rotWithShape="1"><a:blip r:embed="rId3"/><a:srcRect l="26897" t="14649" r="65436" b="40704"/><a:stretch/></p:blipFill><p:spPr><a:xfrm><a:off x="760801" y="1372815"/><a:ext cx="753884" cy="3586348"/></a:xfrm><a:prstGeom prst="rect"><a:avLst/></a:prstGeom><a:ln><a:solidFill><a:schemeClr val="tx1"/></a:solidFill></a:ln></p:spPr></p:pic><p:sp><p:nvSpPr><p:cNvPr id="15" name="TextBox 14"><a:extLst><a:ext uri="{FF2B5EF4-FFF2-40B4-BE49-F238E27FC236}"><a16:creationId xmlns:a16="http://schemas.microsoft.com/office/drawing/2014/main" id="{E21C1BCF-95D8-3032-4639-A0070B6B9134}"/></a:ext></a:extLst></p:cNvPr><p:cNvSpPr txBox="1"/><p:nvPr/></p:nvSpPr><p:spPr><a:xfrm><a:off x="1599359" y="1289687"/><a:ext cx="535724" cy="3754874"/></a:xfrm><a:prstGeom prst="rect"><a:avLst/></a:prstGeom><a:noFill/></p:spPr><p:txBody><a:bodyPr wrap="none" rtlCol="0"><a:spAutoFit/></a:bodyPr><a:lstStyle/><a:p><a:r><a:rPr lang="en-US" dirty="0"/><a:t>260</a:t></a:r></a:p><a:p><a:endParaRPr lang="en-US" sz="1000" dirty="0"/></a:p><a:p><a:r><a:rPr lang="en-US" dirty="0"/><a:t>140</a:t></a:r></a:p><a:p><a:endParaRPr lang="en-US" sz="500" dirty="0"/></a:p><a:p><a:r><a:rPr lang="en-US" dirty="0"/><a:t>100</a:t></a:r></a:p><a:p><a:endParaRPr lang="en-US" sz="400" dirty="0"/></a:p><a:p><a:r><a:rPr lang="en-US" dirty="0"/><a:t>70</a:t></a:r></a:p><a:p><a:endParaRPr lang="en-US" sz="1100" dirty="0"/></a:p><a:p><a:r><a:rPr lang="en-US" dirty="0"/><a:t>50</a:t></a:r></a:p><a:p><a:endParaRPr lang="en-US" sz="1000" dirty="0"/></a:p><a:p><a:r><a:rPr lang="en-US" dirty="0"/><a:t>40</a:t></a:r></a:p><a:p><a:endParaRPr lang="en-US" sz="100" dirty="0"/></a:p><a:p><a:r><a:rPr lang="en-US" dirty="0"/><a:t>35</a:t></a:r></a:p><a:p><a:endParaRPr lang="en-US" sz="300" dirty="0"/></a:p><a:p><a:r><a:rPr lang="en-US" dirty="0"/><a:t>25</a:t></a:r></a:p><a:p><a:endParaRPr lang="en-US" sz="600" dirty="0"/></a:p><a:p><a:r><a:rPr lang="en-US" dirty="0"/><a:t>15</a:t></a:r></a:p><a:p><a:endParaRPr lang="en-US" sz="500" dirty="0"/></a:p><a:p><a:r><a:rPr lang="en-US" dirty="0"/><a:t>10</a:t></a:r></a:p></p:txBody></p:sp><p:sp><p:nvSpPr><p:cNvPr id="16" name="Rectangle 15"><a:extLst><a:ext uri="{FF2B5EF4-FFF2-40B4-BE49-F238E27FC236}"><a16:creationId xmlns:a16="http://schemas.microsoft.com/office/drawing/2014/main" id="{3EDB5BA0-1052-3AB4-2657-468EC7542C70}"/></a:ext></a:extLst></p:cNvPr><p:cNvSpPr/><p:nvPr/></p:nvSpPr><p:spPr><a:xfrm><a:off x="760800" y="2429718"/><a:ext cx="753884" cy="403761"/></a:xfrm><a:prstGeom prst="rect"><a:avLst/></a:prstGeom><a:noFill/><a:ln w="38100"><a:solidFill><a:srgbClr val="FFFF00"/></a:solidFill></a:ln></p:spPr><p:style><a:lnRef idx="2"><a:schemeClr val="accent1"><a:shade val="15000"/></a:schemeClr></a:lnRef><a:fillRef idx="1"><a:schemeClr val="accent1"/></a:fillRef><a:effectRef idx="0"><a:schemeClr val="accent1"/></a:effectRef><a:fontRef idx="minor"><a:schemeClr val="lt1"/></a:fontRef></p:style><p:txBody><a:bodyPr rtlCol="0" anchor="ctr"/><a:lstStyle/><a:p><a:pPr algn="ctr"/><a:endParaRPr lang="en-US"/></a:p></p:txBody></p:sp><p:sp><p:nvSpPr><p:cNvPr id="23" name="TextBox 22"><a:extLst><a:ext uri="{FF2B5EF4-FFF2-40B4-BE49-F238E27FC236}"><a16:creationId xmlns:a16="http://schemas.microsoft.com/office/drawing/2014/main" id="{79DD32A2-B927-AB56-ECFA-2AFF954C0FF8}"/></a:ext></a:extLst></p:cNvPr><p:cNvSpPr txBox="1"/><p:nvPr/></p:nvSpPr><p:spPr><a:xfrm><a:off x="1592947" y="897272"/><a:ext cx="542136" cy="369332"/></a:xfrm><a:prstGeom prst="rect"><a:avLst/></a:prstGeom><a:noFill/></p:spPr><p:txBody><a:bodyPr wrap="none" rtlCol="0"><a:spAutoFit/></a:bodyPr><a:lstStyle/><a:p><a:r><a:rPr lang="en-US" u="sng" dirty="0" err="1"/><a:t>kDa</a:t></a:r><a:endParaRPr lang="en-US" u="sng" dirty="0"/></a:p></p:txBody></p:sp></p:grpSp></p:grpSp><p:grpSp><p:nvGrpSpPr><p:cNvPr id="30" name="Group 29"><a:extLst><a:ext uri="{FF2B5EF4-FFF2-40B4-BE49-F238E27FC236}"><a16:creationId xmlns:a16="http://schemas.microsoft.com/office/drawing/2014/main" id="{7E98FC03-389A-56FD-25C7-74E2A38E3840}"/></a:ext></a:extLst></p:cNvPr><p:cNvGrpSpPr/><p:nvPr/></p:nvGrpSpPr><p:grpSpPr><a:xfrm><a:off x="5300477" y="475010"/><a:ext cx="1901356" cy="4654007"/><a:chOff x="8498021" y="552935"/><a:chExt cx="1901356" cy="4654007"/></a:xfrm></p:grpSpPr><p:sp><p:nvSpPr><p:cNvPr id="20" name="TextBox 19"><a:extLst><a:ext uri="{FF2B5EF4-FFF2-40B4-BE49-F238E27FC236}"><a16:creationId xmlns:a16="http://schemas.microsoft.com/office/drawing/2014/main" id="{3E886A5D-9D66-64D1-9792-46B1DDD7688F}"/></a:ext></a:extLst></p:cNvPr><p:cNvSpPr txBox="1"/><p:nvPr/></p:nvSpPr><p:spPr><a:xfrm><a:off x="8498021" y="552935"/><a:ext cx="441146" cy="461665"/></a:xfrm><a:prstGeom prst="rect"><a:avLst/></a:prstGeom><a:noFill/></p:spPr><p:txBody><a:bodyPr wrap="none" rtlCol="0"><a:spAutoFit/></a:bodyPr><a:lstStyle/><a:p><a:r><a:rPr lang="en-US" sz="2400" dirty="0"/><a:t>C)</a:t></a:r></a:p></p:txBody></p:sp><p:grpSp><p:nvGrpSpPr><p:cNvPr id="27" name="Group 26"><a:extLst><a:ext uri="{FF2B5EF4-FFF2-40B4-BE49-F238E27FC236}"><a16:creationId xmlns:a16="http://schemas.microsoft.com/office/drawing/2014/main" id="{0AEA5EF3-040B-112D-8CE1-82DA98D284C6}"/></a:ext></a:extLst></p:cNvPr><p:cNvGrpSpPr/><p:nvPr/></p:nvGrpSpPr><p:grpSpPr><a:xfrm><a:off x="9042663" y="901099"/><a:ext cx="1356714" cy="4305843"/><a:chOff x="9042663" y="901099"/><a:chExt cx="1356714" cy="4305843"/></a:xfrm></p:grpSpPr><p:pic><p:nvPicPr><p:cNvPr id="18" name="Picture 17"><a:extLst><a:ext uri="{FF2B5EF4-FFF2-40B4-BE49-F238E27FC236}"><a16:creationId xmlns:a16="http://schemas.microsoft.com/office/drawing/2014/main" id="{E9CAB236-CF6B-14E4-E82F-1C20B4E2DDF7}"/></a:ext></a:extLst></p:cNvPr><p:cNvPicPr><a:picLocks noChangeAspect="1"/></p:cNvPicPr><p:nvPr/></p:nvPicPr><p:blipFill rotWithShape="1"><a:blip r:embed="rId4"/><a:srcRect l="20377" t="25717" r="72274" b="29674"/><a:stretch/></p:blipFill><p:spPr><a:xfrm><a:off x="9042663" y="1296542"/><a:ext cx="757029" cy="3754437"/></a:xfrm><a:prstGeom prst="rect"><a:avLst/></a:prstGeom><a:ln><a:solidFill><a:schemeClr val="tx1"/></a:solidFill></a:ln></p:spPr></p:pic><p:sp><p:nvSpPr><p:cNvPr id="19" name="Rectangle 18"><a:extLst><a:ext uri="{FF2B5EF4-FFF2-40B4-BE49-F238E27FC236}"><a16:creationId xmlns:a16="http://schemas.microsoft.com/office/drawing/2014/main" id="{D92EBDBD-F055-6D57-0F19-1D6B3F639539}"/></a:ext></a:extLst></p:cNvPr><p:cNvSpPr/><p:nvPr/></p:nvSpPr><p:spPr><a:xfrm><a:off x="9054538" y="3158439"/><a:ext cx="718888" cy="403761"/></a:xfrm><a:prstGeom prst="rect"><a:avLst/></a:prstGeom><a:noFill/><a:ln w="38100"><a:solidFill><a:srgbClr val="FFFF00"/></a:solidFill></a:ln></p:spPr><p:style><a:lnRef idx="2"><a:schemeClr val="accent1"><a:shade val="15000"/></a:schemeClr></a:lnRef><a:fillRef idx="1"><a:schemeClr val="accent1"/></a:fillRef><a:effectRef idx="0"><a:schemeClr val="accent1"/></a:effectRef><a:fontRef idx="minor"><a:schemeClr val="lt1"/></a:fontRef></p:style><p:txBody><a:bodyPr rtlCol="0" anchor="ctr"/><a:lstStyle/><a:p><a:pPr algn="ctr"/><a:endParaRPr lang="en-US"/></a:p></p:txBody></p:sp><p:sp><p:nvSpPr><p:cNvPr id="22" name="TextBox 21"><a:extLst><a:ext uri="{FF2B5EF4-FFF2-40B4-BE49-F238E27FC236}"><a16:creationId xmlns:a16="http://schemas.microsoft.com/office/drawing/2014/main" id="{D8A3D449-4EBF-3759-0E4B-D2AAA29F26D6}"/></a:ext></a:extLst></p:cNvPr><p:cNvSpPr txBox="1"/><p:nvPr/></p:nvSpPr><p:spPr><a:xfrm><a:off x="9863653" y="1244319"/><a:ext cx="535724" cy="3962623"/></a:xfrm><a:prstGeom prst="rect"><a:avLst/></a:prstGeom><a:noFill/></p:spPr><p:txBody><a:bodyPr wrap="none" rtlCol="0"><a:spAutoFit/></a:bodyPr><a:lstStyle/><a:p><a:r><a:rPr lang="en-US" dirty="0"/><a:t>260</a:t></a:r></a:p><a:p><a:endParaRPr lang="en-US" sz="1000" dirty="0"/></a:p><a:p><a:r><a:rPr lang="en-US" dirty="0"/><a:t>140</a:t></a:r></a:p><a:p><a:endParaRPr lang="en-US" sz="500" dirty="0"/></a:p><a:p><a:r><a:rPr lang="en-US" dirty="0"/><a:t>100</a:t></a:r></a:p><a:p><a:endParaRPr lang="en-US" sz="1000" dirty="0"/></a:p><a:p><a:r><a:rPr lang="en-US" dirty="0"/><a:t>70</a:t></a:r></a:p><a:p><a:endParaRPr lang="en-US" sz="1100" dirty="0"/></a:p><a:p><a:r><a:rPr lang="en-US" dirty="0"/><a:t>50</a:t></a:r></a:p><a:p><a:endParaRPr lang="en-US" sz="1600" dirty="0"/></a:p><a:p><a:r><a:rPr lang="en-US" dirty="0"/><a:t>40</a:t></a:r></a:p><a:p><a:endParaRPr lang="en-US" sz="100" dirty="0"/></a:p><a:p><a:r><a:rPr lang="en-US" dirty="0"/><a:t>35</a:t></a:r></a:p><a:p><a:endParaRPr lang="en-US" sz="300" dirty="0"/></a:p><a:p><a:r><a:rPr lang="en-US" dirty="0"/><a:t>25</a:t></a:r></a:p><a:p><a:endParaRPr lang="en-US" sz="1050" dirty="0"/></a:p><a:p><a:r><a:rPr lang="en-US" dirty="0"/><a:t>15</a:t></a:r></a:p><a:p><a:endParaRPr lang="en-US" sz="500" dirty="0"/></a:p><a:p><a:r><a:rPr lang="en-US" dirty="0"/><a:t>10</a:t></a:r></a:p></p:txBody></p:sp><p:sp><p:nvSpPr><p:cNvPr id="24" name="TextBox 23"><a:extLst><a:ext uri="{FF2B5EF4-FFF2-40B4-BE49-F238E27FC236}"><a16:creationId xmlns:a16="http://schemas.microsoft.com/office/drawing/2014/main" id="{D6D63207-4CA1-944F-9A57-5F59C6A4F846}"/></a:ext></a:extLst></p:cNvPr><p:cNvSpPr txBox="1"/><p:nvPr/></p:nvSpPr><p:spPr><a:xfrm><a:off x="9857241" y="901099"/><a:ext cx="542136" cy="369332"/></a:xfrm><a:prstGeom prst="rect"><a:avLst/></a:prstGeom><a:noFill/></p:spPr><p:txBody><a:bodyPr wrap="none" rtlCol="0"><a:spAutoFit/></a:bodyPr><a:lstStyle/><a:p><a:r><a:rPr lang="en-US" u="sng" dirty="0" err="1"/><a:t>kDa</a:t></a:r><a:endParaRPr lang="en-US" u="sng" dirty="0"/></a:p></p:txBody></p:sp></p:grpSp></p:grpSp><p:grpSp><p:nvGrpSpPr><p:cNvPr id="36" name="Group 35"><a:extLst><a:ext uri="{FF2B5EF4-FFF2-40B4-BE49-F238E27FC236}"><a16:creationId xmlns:a16="http://schemas.microsoft.com/office/drawing/2014/main" id="{6385EF18-9079-E84A-B6BB-F78FF84C6D41}"/></a:ext></a:extLst></p:cNvPr><p:cNvGrpSpPr/><p:nvPr/></p:nvGrpSpPr><p:grpSpPr><a:xfrm><a:off x="2734376" y="475010"/><a:ext cx="1963178" cy="4569551"/><a:chOff x="2734376" y="475010"/><a:chExt cx="1963178" cy="4569551"/></a:xfrm></p:grpSpPr><p:pic><p:nvPicPr><p:cNvPr id="31" name="Picture 30"><a:extLst><a:ext uri="{FF2B5EF4-FFF2-40B4-BE49-F238E27FC236}"><a16:creationId xmlns:a16="http://schemas.microsoft.com/office/drawing/2014/main" id="{DD8FC091-123B-864D-0245-8D59764691AD}"/></a:ext></a:extLst></p:cNvPr><p:cNvPicPr><a:picLocks noChangeAspect="1"/></p:cNvPicPr><p:nvPr/></p:nvPicPr><p:blipFill rotWithShape="1"><a:blip r:embed="rId5"><a:extLst><a:ext uri="{BEBA8EAE-BF5A-486C-A8C5-ECC9F3942E4B}"><a14:imgProps xmlns:a14="http://schemas.microsoft.com/office/drawing/2010/main"><a14:imgLayer r:embed="rId6"><a14:imgEffect><a14:brightnessContrast contrast="-40000"/></a14:imgEffect></a14:imgLayer></a14:imgProps></a:ext></a:extLst></a:blip><a:srcRect l="12220" t="5955" r="71060" b="13654"/><a:stretch/></p:blipFill><p:spPr><a:xfrm flipH="1"><a:off x="3142450" y="1372815"/><a:ext cx="912912" cy="3586348"/></a:xfrm><a:prstGeom prst="rect"><a:avLst/></a:prstGeom><a:ln><a:solidFill><a:schemeClr val="tx1"/></a:solidFill></a:ln></p:spPr></p:pic><p:sp><p:nvSpPr><p:cNvPr id="33" name="TextBox 32"><a:extLst><a:ext uri="{FF2B5EF4-FFF2-40B4-BE49-F238E27FC236}"><a16:creationId xmlns:a16="http://schemas.microsoft.com/office/drawing/2014/main" id="{341E2440-D99F-1D2A-8B12-F593356EC150}"/></a:ext></a:extLst></p:cNvPr><p:cNvSpPr txBox="1"/><p:nvPr/></p:nvSpPr><p:spPr><a:xfrm><a:off x="4161830" y="1289687"/><a:ext cx="535724" cy="3754874"/></a:xfrm><a:prstGeom prst="rect"><a:avLst/></a:prstGeom><a:noFill/></p:spPr><p:txBody><a:bodyPr wrap="none" rtlCol="0"><a:spAutoFit/></a:bodyPr><a:lstStyle/><a:p><a:r><a:rPr lang="en-US" dirty="0"/><a:t>260</a:t></a:r></a:p><a:p><a:endParaRPr lang="en-US" sz="1000" dirty="0"/></a:p><a:p><a:r><a:rPr lang="en-US" dirty="0"/><a:t>140</a:t></a:r></a:p><a:p><a:endParaRPr lang="en-US" sz="500" dirty="0"/></a:p><a:p><a:r><a:rPr lang="en-US" dirty="0"/><a:t>100</a:t></a:r></a:p><a:p><a:endParaRPr lang="en-US" sz="400" dirty="0"/></a:p><a:p><a:r><a:rPr lang="en-US" dirty="0"/><a:t>70</a:t></a:r></a:p><a:p><a:endParaRPr lang="en-US" sz="1100" dirty="0"/></a:p><a:p><a:r><a:rPr lang="en-US" dirty="0"/><a:t>50</a:t></a:r></a:p><a:p><a:endParaRPr lang="en-US" sz="1000" dirty="0"/></a:p><a:p><a:r><a:rPr lang="en-US" dirty="0"/><a:t>40</a:t></a:r></a:p><a:p><a:endParaRPr lang="en-US" sz="100" dirty="0"/></a:p><a:p><a:r><a:rPr lang="en-US" dirty="0"/><a:t>35</a:t></a:r></a:p><a:p><a:endParaRPr lang="en-US" sz="300" dirty="0"/></a:p><a:p><a:r><a:rPr lang="en-US" dirty="0"/><a:t>25</a:t></a:r></a:p><a:p><a:endParaRPr lang="en-US" sz="600" dirty="0"/></a:p><a:p><a:r><a:rPr lang="en-US" dirty="0"/><a:t>15</a:t></a:r></a:p><a:p><a:endParaRPr lang="en-US" sz="500" dirty="0"/></a:p><a:p><a:r><a:rPr lang="en-US" dirty="0"/><a:t>10</a:t></a:r></a:p></p:txBody></p:sp><p:sp><p:nvSpPr><p:cNvPr id="34" name="TextBox 33"><a:extLst><a:ext uri="{FF2B5EF4-FFF2-40B4-BE49-F238E27FC236}"><a16:creationId xmlns:a16="http://schemas.microsoft.com/office/drawing/2014/main" id="{8F119707-7D03-B0A8-5614-D545158E3580}"/></a:ext></a:extLst></p:cNvPr><p:cNvSpPr txBox="1"/><p:nvPr/></p:nvSpPr><p:spPr><a:xfrm><a:off x="4103332" y="897272"/><a:ext cx="542136" cy="369332"/></a:xfrm><a:prstGeom prst="rect"><a:avLst/></a:prstGeom><a:noFill/></p:spPr><p:txBody><a:bodyPr wrap="none" rtlCol="0"><a:spAutoFit/></a:bodyPr><a:lstStyle/><a:p><a:r><a:rPr lang="en-US" u="sng" dirty="0" err="1"/><a:t>kDa</a:t></a:r><a:endParaRPr lang="en-US" u="sng" dirty="0"/></a:p></p:txBody></p:sp><p:sp><p:nvSpPr><p:cNvPr id="35" name="TextBox 34"><a:extLst><a:ext uri="{FF2B5EF4-FFF2-40B4-BE49-F238E27FC236}"><a16:creationId xmlns:a16="http://schemas.microsoft.com/office/drawing/2014/main" id="{0922A610-2C7D-68AA-45D7-2B6ED0E88BFC}"/></a:ext></a:extLst></p:cNvPr><p:cNvSpPr txBox="1"/><p:nvPr/></p:nvSpPr><p:spPr><a:xfrm><a:off x="2734376" y="475010"/><a:ext cx="444352" cy="461665"/></a:xfrm><a:prstGeom prst="rect"><a:avLst/></a:prstGeom><a:noFill/></p:spPr><p:txBody><a:bodyPr wrap="none" rtlCol="0"><a:spAutoFit/></a:bodyPr><a:lstStyle/><a:p><a:r><a:rPr lang="en-US" sz="2400" dirty="0"/><a:t>B)</a:t></a:r></a:p></p:txBody></p:sp></p:grpSp><p:sp><p:nvSpPr><p:cNvPr id="37" name="Rectangle 36"><a:extLst><a:ext uri="{FF2B5EF4-FFF2-40B4-BE49-F238E27FC236}"><a16:creationId xmlns:a16="http://schemas.microsoft.com/office/drawing/2014/main" id="{B2B647D5-9270-B48E-2BC7-9C991815125E}"/></a:ext></a:extLst></p:cNvPr><p:cNvSpPr/><p:nvPr/></p:nvSpPr><p:spPr><a:xfrm><a:off x="3196362" y="2429718"/><a:ext cx="812274" cy="277856"/></a:xfrm><a:prstGeom prst="rect"><a:avLst/></a:prstGeom><a:noFill/><a:ln w="38100"><a:solidFill><a:srgbClr val="FFFF00"/></a:solidFill></a:ln></p:spPr><p:style><a:lnRef idx="2"><a:schemeClr val="accent1"><a:shade val="15000"/></a:schemeClr></a:lnRef><a:fillRef idx="1"><a:schemeClr val="accent1"/></a:fillRef><a:effectRef idx="0"><a:schemeClr val="accent1"/></a:effectRef><a:fontRef idx="minor"><a:schemeClr val="lt1"/></a:fontRef></p:style><p:txBody><a:bodyPr rtlCol="0" anchor="ctr"/><a:lstStyle/><a:p><a:pPr algn="ctr"/><a:endParaRPr lang="en-US"/></a:p></p:txBody></p:sp></p:spTree><p:extLst><p:ext uri="{BB962C8B-B14F-4D97-AF65-F5344CB8AC3E}"><p14:creationId xmlns:p14="http://schemas.microsoft.com/office/powerpoint/2010/main" val="2482516112"/></p:ext></p:extLst></p:cSld><p:clrMapOvr><a:masterClrMapping/></p:clrMapOvr></p:sld>
