# Supplementary material for: IGF2BP3 as a Prognostic Biomarker in Well-Differentiated/Dedifferentiated Liposarcoma
Source: Cancers (Basel). 2023 Sep 9;15(18):4489. doi: 10.3390/cancers15184489 (PMC10526143; doi:10.3390/cancers15184489)
Supplement: Supplementary file 1 [file cancers-15-04489-s001.zip › cancers-2557382-supplementary/ppt/slides/slide6.xml]

<?xml version="1.0" encoding="UTF-8" standalone="yes"?>
<p:sld xmlns:a="http://schemas.openxmlformats.org/drawingml/2006/main" xmlns:r="http://schemas.openxmlformats.org/officeDocument/2006/relationships" xmlns:p="http://schemas.openxmlformats.org/presentationml/2006/main"><p:cSld><p:spTree><p:nvGrpSpPr><p:cNvPr id="1" name=""/><p:cNvGrpSpPr/><p:nvPr/></p:nvGrpSpPr><p:grpSpPr><a:xfrm><a:off x="0" y="0"/><a:ext cx="0" cy="0"/><a:chOff x="0" y="0"/><a:chExt cx="0" cy="0"/></a:xfrm></p:grpSpPr><p:sp><p:nvSpPr><p:cNvPr id="6" name="TextBox 5"><a:extLst><a:ext uri="{FF2B5EF4-FFF2-40B4-BE49-F238E27FC236}"><a16:creationId xmlns:a16="http://schemas.microsoft.com/office/drawing/2014/main" id="{8DCBAD5F-9D9B-1783-8E99-D77039C2FBE7}"/></a:ext></a:extLst></p:cNvPr><p:cNvSpPr txBox="1"/><p:nvPr/></p:nvSpPr><p:spPr><a:xfrm><a:off x="302588" y="1461493"/><a:ext cx="455574" cy="461665"/></a:xfrm><a:prstGeom prst="rect"><a:avLst/></a:prstGeom><a:noFill/></p:spPr><p:txBody><a:bodyPr wrap="none" rtlCol="0"><a:spAutoFit/></a:bodyPr><a:lstStyle/><a:p><a:r><a:rPr lang="en-US" sz="2400" dirty="0"/><a:t>A)</a:t></a:r></a:p></p:txBody></p:sp><p:sp><p:nvSpPr><p:cNvPr id="7" name="TextBox 6"><a:extLst><a:ext uri="{FF2B5EF4-FFF2-40B4-BE49-F238E27FC236}"><a16:creationId xmlns:a16="http://schemas.microsoft.com/office/drawing/2014/main" id="{E869FE29-ACC2-A63E-F22B-9D1465F1F847}"/></a:ext></a:extLst></p:cNvPr><p:cNvSpPr txBox="1"/><p:nvPr/></p:nvSpPr><p:spPr><a:xfrm><a:off x="3764864" y="1461492"/><a:ext cx="444352" cy="461665"/></a:xfrm><a:prstGeom prst="rect"><a:avLst/></a:prstGeom><a:noFill/></p:spPr><p:txBody><a:bodyPr wrap="none" rtlCol="0"><a:spAutoFit/></a:bodyPr><a:lstStyle/><a:p><a:r><a:rPr lang="en-US" sz="2400" dirty="0"/><a:t>B)</a:t></a:r></a:p></p:txBody></p:sp><p:pic><p:nvPicPr><p:cNvPr id="5" name="Picture 4"><a:extLst><a:ext uri="{FF2B5EF4-FFF2-40B4-BE49-F238E27FC236}"><a16:creationId xmlns:a16="http://schemas.microsoft.com/office/drawing/2014/main" id="{81D2DE65-2062-D30B-1488-B98518BC51BA}"/></a:ext></a:extLst></p:cNvPr><p:cNvPicPr><a:picLocks noChangeAspect="1"/></p:cNvPicPr><p:nvPr/></p:nvPicPr><p:blipFill><a:blip r:embed="rId3"/><a:stretch><a:fillRect/></a:stretch></p:blipFill><p:spPr><a:xfrm><a:off x="691464" y="1281430"/><a:ext cx="3073400" cy="3746500"/></a:xfrm><a:prstGeom prst="rect"><a:avLst/></a:prstGeom></p:spPr></p:pic><p:pic><p:nvPicPr><p:cNvPr id="9" name="Picture 8"><a:extLst><a:ext uri="{FF2B5EF4-FFF2-40B4-BE49-F238E27FC236}"><a16:creationId xmlns:a16="http://schemas.microsoft.com/office/drawing/2014/main" id="{DB4AF72D-93A1-D97E-E2B1-80FA8C3F61E9}"/></a:ext></a:extLst></p:cNvPr><p:cNvPicPr><a:picLocks noChangeAspect="1"/></p:cNvPicPr><p:nvPr/></p:nvPicPr><p:blipFill><a:blip r:embed="rId4"/><a:stretch><a:fillRect/></a:stretch></p:blipFill><p:spPr><a:xfrm><a:off x="7481573" y="1751052"/><a:ext cx="4407839" cy="3019068"/></a:xfrm><a:prstGeom prst="rect"><a:avLst/></a:prstGeom></p:spPr></p:pic><p:sp><p:nvSpPr><p:cNvPr id="10" name="TextBox 9"><a:extLst><a:ext uri="{FF2B5EF4-FFF2-40B4-BE49-F238E27FC236}"><a16:creationId xmlns:a16="http://schemas.microsoft.com/office/drawing/2014/main" id="{739D6A6A-1873-16B1-672E-277C0ACB7F15}"/></a:ext></a:extLst></p:cNvPr><p:cNvSpPr txBox="1"/><p:nvPr/></p:nvSpPr><p:spPr><a:xfrm><a:off x="6926748" y="1461491"/><a:ext cx="441146" cy="461665"/></a:xfrm><a:prstGeom prst="rect"><a:avLst/></a:prstGeom><a:noFill/></p:spPr><p:txBody><a:bodyPr wrap="none" rtlCol="0"><a:spAutoFit/></a:bodyPr><a:lstStyle/><a:p><a:r><a:rPr lang="en-US" sz="2400" dirty="0"/><a:t>C)</a:t></a:r></a:p></p:txBody></p:sp><p:pic><p:nvPicPr><p:cNvPr id="11" name="Picture 10"><a:extLst><a:ext uri="{FF2B5EF4-FFF2-40B4-BE49-F238E27FC236}"><a16:creationId xmlns:a16="http://schemas.microsoft.com/office/drawing/2014/main" id="{ACF05676-93C1-3175-E614-B0D26A99A2E0}"/></a:ext></a:extLst></p:cNvPr><p:cNvPicPr><a:picLocks noChangeAspect="1"/></p:cNvPicPr><p:nvPr/></p:nvPicPr><p:blipFill><a:blip r:embed="rId5"/><a:stretch><a:fillRect/></a:stretch></p:blipFill><p:spPr><a:xfrm><a:off x="4209216" y="1461491"/><a:ext cx="2679700" cy="3924300"/></a:xfrm><a:prstGeom prst="rect"><a:avLst/></a:prstGeom></p:spPr></p:pic></p:spTree><p:extLst><p:ext uri="{BB962C8B-B14F-4D97-AF65-F5344CB8AC3E}"><p14:creationId xmlns:p14="http://schemas.microsoft.com/office/powerpoint/2010/main" val="1431013949"/></p:ext></p:extLst></p:cSld><p:clrMapOvr><a:masterClrMapping/></p:clrMapOvr></p:sld>
