# Supplementary material for: IGF2BP3 as a Prognostic Biomarker in Well-Differentiated/Dedifferentiated Liposarcoma
Source: Cancers (Basel). 2023 Sep 9;15(18):4489. doi: 10.3390/cancers15184489 (PMC10526143; doi:10.3390/cancers15184489)
Supplement: Supplementary file 1 [file cancers-15-04489-s001.zip › cancers-2557382-supplementary/ppt/tableStyles.xml]

<?xml version="1.0" encoding="UTF-8" standalone="yes"?>
<a:tblStyleLst xmlns:a="http://schemas.openxmlformats.org/drawingml/2006/main" def="{5C22544A-7EE6-4342-B048-85BDC9FD1C3A}"><a:tblStyle styleId="{5C22544A-7EE6-4342-B048-85BDC9FD1C3A}" styleName="Medium Style 2 - Accent 1"><a:wholeTbl><a:tcTxStyle><a:fontRef idx="minor"><a:prstClr val="black"/></a:fontRef><a:schemeClr val="dk1"/></a:tcTxStyle><a:tcStyle><a:tcBdr><a:left><a:ln w="12700" cmpd="sng"><a:solidFill><a:schemeClr val="lt1"/></a:solidFill></a:ln></a:left><a:right><a:ln w="12700" cmpd="sng"><a:solidFill><a:schemeClr val="lt1"/></a:solidFill></a:ln></a:right><a:top><a:ln w="12700" cmpd="sng"><a:solidFill><a:schemeClr val="lt1"/></a:solidFill></a:ln></a:top><a:bottom><a:ln w="12700" cmpd="sng"><a:solidFill><a:schemeClr val="lt1"/></a:solidFill></a:ln></a:bottom><a:insideH><a:ln w="12700" cmpd="sng"><a:solidFill><a:schemeClr val="lt1"/></a:solidFill></a:ln></a:insideH><a:insideV><a:ln w="12700" cmpd="sng"><a:solidFill><a:schemeClr val="lt1"/></a:solidFill></a:ln></a:insideV></a:tcBdr><a:fill><a:solidFill><a:schemeClr val="accent1"><a:tint val="20000"/></a:schemeClr></a:solidFill></a:fill></a:tcStyle></a:wholeTbl><a:band1H><a:tcStyle><a:tcBdr/><a:fill><a:solidFill><a:schemeClr val="accent1"><a:tint val="40000"/></a:schemeClr></a:solidFill></a:fill></a:tcStyle></a:band1H><a:band2H><a:tcStyle><a:tcBdr/></a:tcStyle></a:band2H><a:band1V><a:tcStyle><a:tcBdr/><a:fill><a:solidFill><a:schemeClr val="accent1"><a:tint val="40000"/></a:schemeClr></a:solidFill></a:fill></a:tcStyle></a:band1V><a:band2V><a:tcStyle><a:tcBdr/></a:tcStyle></a:band2V><a:lastCol><a:tcTxStyle b="on"><a:fontRef idx="minor"><a:prstClr val="black"/></a:fontRef><a:schemeClr val="lt1"/></a:tcTxStyle><a:tcStyle><a:tcBdr/><a:fill><a:solidFill><a:schemeClr val="accent1"/></a:solidFill></a:fill></a:tcStyle></a:lastCol><a:firstCol><a:tcTxStyle b="on"><a:fontRef idx="minor"><a:prstClr val="black"/></a:fontRef><a:schemeClr val="lt1"/></a:tcTxStyle><a:tcStyle><a:tcBdr/><a:fill><a:solidFill><a:schemeClr val="accent1"/></a:solidFill></a:fill></a:tcStyle></a:firstCol><a:lastRow><a:tcTxStyle b="on"><a:fontRef idx="minor"><a:prstClr val="black"/></a:fontRef><a:schemeClr val="lt1"/></a:tcTxStyle><a:tcStyle><a:tcBdr><a:top><a:ln w="38100" cmpd="sng"><a:solidFill><a:schemeClr val="lt1"/></a:solidFill></a:ln></a:top></a:tcBdr><a:fill><a:solidFill><a:schemeClr val="accent1"/></a:solidFill></a:fill></a:tcStyle></a:lastRow><a:firstRow><a:tcTxStyle b="on"><a:fontRef idx="minor"><a:prstClr val="black"/></a:fontRef><a:schemeClr val="lt1"/></a:tcTxStyle><a:tcStyle><a:tcBdr><a:bottom><a:ln w="38100" cmpd="sng"><a:solidFill><a:schemeClr val="lt1"/></a:solidFill></a:ln></a:bottom></a:tcBdr><a:fill><a:solidFill><a:schemeClr val="accent1"/></a:solidFill></a:fill></a:tcStyle></a:firstRow></a:tblStyle><a:tblStyle styleId="{8EC20E35-A176-4012-BC5E-935CFFF8708E}" styleName="Medium Style 3"><a:wholeTbl><a:tcTxStyle><a:fontRef idx="minor"/><a:schemeClr val="dk1"/></a:tcTxStyle><a:tcStyle><a:tcBdr><a:left><a:ln><a:noFill/></a:ln></a:left><a:right><a:ln><a:noFill/></a:ln></a:right><a:top><a:ln w="25400" cmpd="sng"><a:solidFill><a:schemeClr val="dk1"/></a:solidFill></a:ln></a:top><a:bottom><a:ln w="25400" cmpd="sng"><a:solidFill><a:schemeClr val="dk1"/></a:solidFill></a:ln></a:bottom><a:insideH><a:ln><a:noFill/></a:ln></a:insideH><a:insideV><a:ln><a:noFill/></a:ln></a:insideV></a:tcBdr><a:fill><a:solidFill><a:schemeClr val="lt1"/></a:solidFill></a:fill></a:tcStyle></a:wholeTbl><a:band1H><a:tcStyle><a:tcBdr/><a:fill><a:solidFill><a:schemeClr val="dk1"><a:tint val="20000"/></a:schemeClr></a:solidFill></a:fill></a:tcStyle></a:band1H><a:band1V><a:tcStyle><a:tcBdr/><a:fill><a:solidFill><a:schemeClr val="dk1"><a:tint val="20000"/></a:schemeClr></a:solidFill></a:fill></a:tcStyle></a:band1V><a:lastCol><a:tcTxStyle b="on"><a:fontRef idx="minor"><a:scrgbClr r="0" g="0" b="0"/></a:fontRef><a:schemeClr val="lt1"/></a:tcTxStyle><a:tcStyle><a:tcBdr/><a:fill><a:solidFill><a:schemeClr val="dk1"/></a:solidFill></a:fill></a:tcStyle></a:lastCol><a:firstCol><a:tcTxStyle b="on"><a:fontRef idx="minor"><a:scrgbClr r="0" g="0" b="0"/></a:fontRef><a:schemeClr val="lt1"/></a:tcTxStyle><a:tcStyle><a:tcBdr/><a:fill><a:solidFill><a:schemeClr val="dk1"/></a:solidFill></a:fill></a:tcStyle></a:firstCol><a:lastRow><a:tcTxStyle b="on"/><a:tcStyle><a:tcBdr><a:top><a:ln w="50800" cmpd="dbl"><a:solidFill><a:schemeClr val="dk1"/></a:solidFill></a:ln></a:top></a:tcBdr><a:fill><a:solidFill><a:schemeClr val="lt1"/></a:solidFill></a:fill></a:tcStyle></a:lastRow><a:seCell><a:tcTxStyle b="on"><a:fontRef idx="minor"><a:scrgbClr r="0" g="0" b="0"/></a:fontRef><a:schemeClr val="dk1"/></a:tcTxStyle><a:tcStyle><a:tcBdr/></a:tcStyle></a:seCell><a:swCell><a:tcTxStyle b="on"><a:fontRef idx="minor"><a:scrgbClr r="0" g="0" b="0"/></a:fontRef><a:schemeClr val="dk1"/></a:tcTxStyle><a:tcStyle><a:tcBdr/></a:tcStyle></a:swCell><a:firstRow><a:tcTxStyle b="on"><a:fontRef idx="minor"><a:scrgbClr r="0" g="0" b="0"/></a:fontRef><a:schemeClr val="lt1"/></a:tcTxStyle><a:tcStyle><a:tcBdr><a:bottom><a:ln w="25400" cmpd="sng"><a:solidFill><a:schemeClr val="dk1"/></a:solidFill></a:ln></a:bottom></a:tcBdr><a:fill><a:solidFill><a:schemeClr val="dk1"/></a:solidFill></a:fill></a:tcStyle></a:firstRow></a:tblStyle><a:tblStyle styleId="{EB344D84-9AFB-497E-A393-DC336BA19D2E}" styleName="Medium Style 3 - Accent 3"><a:wholeTbl><a:tcTxStyle><a:fontRef idx="minor"><a:scrgbClr r="0" g="0" b="0"/></a:fontRef><a:schemeClr val="dk1"/></a:tcTxStyle><a:tcStyle><a:tcBdr><a:left><a:ln><a:noFill/></a:ln></a:left><a:right><a:ln><a:noFill/></a:ln></a:right><a:top><a:ln w="25400" cmpd="sng"><a:solidFill><a:schemeClr val="dk1"/></a:solidFill></a:ln></a:top><a:bottom><a:ln w="25400" cmpd="sng"><a:solidFill><a:schemeClr val="dk1"/></a:solidFill></a:ln></a:bottom><a:insideH><a:ln><a:noFill/></a:ln></a:insideH><a:insideV><a:ln><a:noFill/></a:ln></a:insideV></a:tcBdr><a:fill><a:solidFill><a:schemeClr val="lt1"/></a:solidFill></a:fill></a:tcStyle></a:wholeTbl><a:band1H><a:tcStyle><a:tcBdr/><a:fill><a:solidFill><a:schemeClr val="dk1"><a:tint val="20000"/></a:schemeClr></a:solidFill></a:fill></a:tcStyle></a:band1H><a:band1V><a:tcStyle><a:tcBdr/><a:fill><a:solidFill><a:schemeClr val="dk1"><a:tint val="20000"/></a:schemeClr></a:solidFill></a:fill></a:tcStyle></a:band1V><a:lastCol><a:tcTxStyle b="on"><a:fontRef idx="minor"><a:scrgbClr r="0" g="0" b="0"/></a:fontRef><a:schemeClr val="lt1"/></a:tcTxStyle><a:tcStyle><a:tcBdr/><a:fill><a:solidFill><a:schemeClr val="accent3"/></a:solidFill></a:fill></a:tcStyle></a:lastCol><a:firstCol><a:tcTxStyle b="on"><a:fontRef idx="minor"><a:scrgbClr r="0" g="0" b="0"/></a:fontRef><a:schemeClr val="lt1"/></a:tcTxStyle><a:tcStyle><a:tcBdr/><a:fill><a:solidFill><a:schemeClr val="accent3"/></a:solidFill></a:fill></a:tcStyle></a:firstCol><a:lastRow><a:tcTxStyle b="on"/><a:tcStyle><a:tcBdr><a:top><a:ln w="50800" cmpd="dbl"><a:solidFill><a:schemeClr val="dk1"/></a:solidFill></a:ln></a:top></a:tcBdr><a:fill><a:solidFill><a:schemeClr val="lt1"/></a:solidFill></a:fill></a:tcStyle></a:lastRow><a:seCell><a:tcTxStyle b="on"><a:fontRef idx="minor"><a:scrgbClr r="0" g="0" b="0"/></a:fontRef><a:schemeClr val="dk1"/></a:tcTxStyle><a:tcStyle><a:tcBdr/></a:tcStyle></a:seCell><a:swCell><a:tcTxStyle b="on"><a:fontRef idx="minor"><a:scrgbClr r="0" g="0" b="0"/></a:fontRef><a:schemeClr val="dk1"/></a:tcTxStyle><a:tcStyle><a:tcBdr/></a:tcStyle></a:swCell><a:firstRow><a:tcTxStyle b="on"><a:fontRef idx="minor"><a:scrgbClr r="0" g="0" b="0"/></a:fontRef><a:schemeClr val="lt1"/></a:tcTxStyle><a:tcStyle><a:tcBdr><a:bottom><a:ln w="25400" cmpd="sng"><a:solidFill><a:schemeClr val="dk1"/></a:solidFill></a:ln></a:bottom></a:tcBdr><a:fill><a:solidFill><a:schemeClr val="accent3"/></a:solidFill></a:fill></a:tcStyle></a:firstRow></a:tblStyle></a:tblStyleLst>
