# Supplementary material for: IGF2BP3 as a Prognostic Biomarker in Well-Differentiated/Dedifferentiated Liposarcoma
Source: Cancers (Basel). 2023 Sep 9;15(18):4489. doi: 10.3390/cancers15184489 (PMC10526143; doi:10.3390/cancers15184489)
Supplement: Supplementary file 1 [file cancers-15-04489-s001.zip › cancers-2557382-supplementary/ppt/viewProps.xml]

<?xml version="1.0" encoding="UTF-8" standalone="yes"?>
<p:viewPr xmlns:a="http://schemas.openxmlformats.org/drawingml/2006/main" xmlns:r="http://schemas.openxmlformats.org/officeDocument/2006/relationships" xmlns:p="http://schemas.openxmlformats.org/presentationml/2006/main"><p:normalViewPr><p:restoredLeft sz="11249"/><p:restoredTop sz="85238"/></p:normalViewPr><p:slideViewPr><p:cSldViewPr snapToGrid="0"><p:cViewPr varScale="1"><p:scale><a:sx n="99" d="100"/><a:sy n="99" d="100"/></p:scale><p:origin x="1248" y="72"/></p:cViewPr><p:guideLst/></p:cSldViewPr></p:slideViewPr><p:notesTextViewPr><p:cViewPr><p:scale><a:sx n="1" d="1"/><a:sy n="1" d="1"/></p:scale><p:origin x="0" y="0"/></p:cViewPr></p:notesTextViewPr><p:gridSpacing cx="76200" cy="76200"/></p:viewPr>
