# Supplementary material for: IGF2BP3 as a Prognostic Biomarker in Well-Differentiated/Dedifferentiated Liposarcoma
Source: Cancers (Basel). 2023 Sep 9;15(18):4489. doi: 10.3390/cancers15184489 (PMC10526143; doi:10.3390/cancers15184489)
Supplement: Supplementary file 1 [file cancers-15-04489-s001.zip › cancers-2557382-supplementary/[Content_Types].xml]

<?xml version="1.0" encoding="UTF-8" standalone="yes"?>
<Types xmlns="http://schemas.openxmlformats.org/package/2006/content-types"><Default Extension="png" ContentType="image/png"/><Default Extension="emf" ContentType="image/x-emf"/><Default Extension="jpeg" ContentType="image/jpeg"/><Default Extension="rels" ContentType="application/vnd.openxmlformats-package.relationships+xml"/><Default Extension="xml" ContentType="application/xml"/><Default Extension="wdp" ContentType="image/vnd.ms-photo"/><Override PartName="/ppt/presentation.xml" ContentType="application/vnd.openxmlformats-officedocument.presentationml.presentation.main+xml"/><Override PartName="/ppt/slideMasters/slideMaster1.xml" ContentType="application/vnd.openxmlformats-officedocument.presentationml.slideMaster+xml"/><Override PartName="/ppt/slides/slide1.xml" ContentType="application/vnd.openxmlformats-officedocument.presentationml.slide+xml"/><Override PartName="/ppt/slides/slide2.xml" ContentType="application/vnd.openxmlformats-officedocument.presentationml.slide+xml"/><Override PartName="/ppt/slides/slide3.xml" ContentType="application/vnd.openxmlformats-officedocument.presentationml.slide+xml"/><Override PartName="/ppt/slides/slide4.xml" ContentType="application/vnd.openxmlformats-officedocument.presentationml.slide+xml"/><Override PartName="/ppt/slides/slide5.xml" ContentType="application/vnd.openxmlformats-officedocument.presentationml.slide+xml"/><Override PartName="/ppt/slides/slide6.xml" ContentType="application/vnd.openxmlformats-officedocument.presentationml.slide+xml"/><Override PartName="/ppt/notesMasters/notesMaster1.xml" ContentType="application/vnd.openxmlformats-officedocument.presentationml.notesMaster+xml"/><Override PartName="/ppt/presProps.xml" ContentType="application/vnd.openxmlformats-officedocument.presentationml.presProps+xml"/><Override PartName="/ppt/viewProps.xml" ContentType="application/vnd.openxmlformats-officedocument.presentationml.viewProps+xml"/><Override PartName="/ppt/theme/theme1.xml" ContentType="application/vnd.openxmlformats-officedocument.theme+xml"/><Override PartName="/ppt/tableStyles.xml" ContentType="application/vnd.openxmlformats-officedocument.presentationml.tableStyles+xml"/><Override PartName="/ppt/slideLayouts/slideLayout1.xml" ContentType="application/vnd.openxmlformats-officedocument.presentationml.slideLayout+xml"/><Override PartName="/ppt/slideLayouts/slideLayout2.xml" ContentType="application/vnd.openxmlformats-officedocument.presentationml.slideLayout+xml"/><Override PartName="/ppt/slideLayouts/slideLayout3.xml" ContentType="application/vnd.openxmlformats-officedocument.presentationml.slideLayout+xml"/><Override PartName="/ppt/slideLayouts/slideLayout4.xml" ContentType="application/vnd.openxmlformats-officedocument.presentationml.slideLayout+xml"/><Override PartName="/ppt/slideLayouts/slideLayout5.xml" ContentType="application/vnd.openxmlformats-officedocument.presentationml.slideLayout+xml"/><Override PartName="/ppt/slideLayouts/slideLayout6.xml" ContentType="application/vnd.openxmlformats-officedocument.presentationml.slideLayout+xml"/><Override PartName="/ppt/slideLayouts/slideLayout7.xml" ContentType="application/vnd.openxmlformats-officedocument.presentationml.slideLayout+xml"/><Override PartName="/ppt/slideLayouts/slideLayout8.xml" ContentType="application/vnd.openxmlformats-officedocument.presentationml.slideLayout+xml"/><Override PartName="/ppt/slideLayouts/slideLayout9.xml" ContentType="application/vnd.openxmlformats-officedocument.presentationml.slideLayout+xml"/><Override PartName="/ppt/slideLayouts/slideLayout10.xml" ContentType="application/vnd.openxmlformats-officedocument.presentationml.slideLayout+xml"/><Override PartName="/ppt/slideLayouts/slideLayout11.xml" ContentType="application/vnd.openxmlformats-officedocument.presentationml.slideLayout+xml"/><Override PartName="/ppt/theme/theme2.xml" ContentType="application/vnd.openxmlformats-officedocument.theme+xml"/><Override PartName="/ppt/notesSlides/notesSlide1.xml" ContentType="application/vnd.openxmlformats-officedocument.presentationml.notesSlide+xml"/><Override PartName="/ppt/notesSlides/notesSlide2.xml" ContentType="application/vnd.openxmlformats-officedocument.presentationml.notesSlide+xml"/><Override PartName="/ppt/notesSlides/notesSlide3.xml" ContentType="application/vnd.openxmlformats-officedocument.presentationml.notesSlide+xml"/><Override PartName="/ppt/notesSlides/notesSlide4.xml" ContentType="application/vnd.openxmlformats-officedocument.presentationml.notesSlide+xml"/><Override PartName="/ppt/notesSlides/notesSlide5.xml" ContentType="application/vnd.openxmlformats-officedocument.presentationml.notesSlide+xml"/><Override PartName="/ppt/notesSlides/notesSlide6.xml" ContentType="application/vnd.openxmlformats-officedocument.presentationml.notesSlide+xml"/><Override PartName="/docProps/core.xml" ContentType="application/vnd.openxmlformats-package.core-properties+xml"/><Override PartName="/docProps/app.xml" ContentType="application/vnd.openxmlformats-officedocument.extended-properties+xml"/></Types>
